# Supplementary material for: Genome-wide survey of post-meiotic segregation during yeast recombination
Source: Genome Biol. 2011 Apr 11;12(4):R36. doi: 10.1186/gb-2011-12-4-r36 (PMC3218862; doi:10.1186/gb-2011-12-4-r36)
Supplement: Additional file 1 — Markers where post-meiotic segregation has been inferred. The first_S288c and last_S288c columns correspond to the chromosomal coordinates of the marker using the S288c coordinate system. The rest of the headers give the spore number, the chromosome (chr), the S288c:YJM789 segregation ratio and the S288c and YJM789 genotype of the marker. [file gb-2011-12-4-r36-S1.TXT]

spores	chr	first_S288c	last_S288c	S288c_base	YJM789_base	segregation
wt_1.c	chr01	67856	67856	g	c	5:3
wt_1.c	chr01	91045	91045	a	t	3:5
wt_8.b	chr01	192423	192423	g	c	5:3
wt_8.d	chr02	434970	434970	g	t	5:3
wt_8.d	chr03	161745	161745	g	t	3:5
wt_1.c	chr04	52557	52557	g	a	5:3
wt_8.c	chr04	156111	156111	a	t	5:3
wt_1.c	chr04	398520	398520	t	g	5:3
wt_5.b	chr04	425095	425095	g	c	5:3
wt_7.c	chr04	746553	746553	t	c	3:5
wt_7.a	chr04	747463	747463	t	c	1:7
wt_7.a	chr04	1434746	1434746	c	g	5:3
wt_1.c	chr05	63253	63253	a	c	3:5
wt_7.c	chr05	518459	518459	g	a	5:3
wt_5.d	chr05	544731	544731	c	g	3:5
wt_7.d	chr06	74860	74860	a	g	3:5
wt_7.d	chr06	74904	74904	g	a	3:5
wt_7.d	chr06	74947	74947	g	a	3:5
wt_7.b	chr07	162949	162949	c	t	1:7
wt_5.c	chr07	164031	164031	a	g	5:3
wt_8.d	chr07	1050871	1050871	g	c	5:3
wt_7.d	chr08	50252	50252	t	c	3:5
wt_1.a	chr08	290040	290040	c	g	5:3
wt_5.c	chr09	276320	276320	t	a	3:5
wt_7.a	chr09	335373	335373	c	t	5:3
wt_7.a	chr09	335552	335552	t	a	5:3
wt_7.a	chr09	336040	336040	g	c	5:3
wt_8.b	chr10	315232	315232	t	c	5:3
wt_1.c	chr10	319776	319776	g	t	5:3
wt_7.d	chr11	403391	403391	c	g	3:5
wt_1.a	chr12	21252	21252	t	c	3:5
wt_1.b	chr12	89773	89773	a	t	3:5
wt_1.b	chr12	89863	89863	g	a	3:5
wt_1.b	chr12	99133	99133	c	t	5:3
wt_1.d	chr13	29616	29616	t	a	3:5
wt_8.d	chr13	47637	47637	c	g	3:5
wt_8.c	chr13	253448	253448	a	c	3:5
wt_7.c	chr13	311451	311451	t	c	3:5
wt_7.c	chr13	864534	864534	t	c	5:3
wt_1.d	chr14	439572	439572	g	c	5:3
wt_8.b	chr14	605160.5	605160.5		tcggagcaacaagaaagcccgagctgtgc	3:5
wt_1.b	chr14	755761	755761	g	t	5:3
wt_8.b	chr15	185473	185473	c	t	3:5
wt_5.a	chr15	271896	271896	g	c	3:5
wt_5.c	chr15	588515	588515	a	g	5:3
wt_7.b	chr15	1022711	1022711	c	g	3:5
wt_1.c	chr16	52180	52180	g	a	3:5
wt_1.a	chr16	255749	255749	g	c	4:4
wt_1.d	chr16	255749	255749	g	c	4:4
wt_1.d	chr16	362266	362266	g	c	3:5
wt_7.b	chr16	463654	463654	a	t	5:3
wt_8.b	chr16	467578	467578	c	g	3:5
