# Supplementary material for: Genome-wide survey of post-meiotic segregation during yeast recombination
Source: Genome Biol. 2011 Apr 11;12(4):R36. doi: 10.1186/gb-2011-12-4-r36 (PMC3218862; doi:10.1186/gb-2011-12-4-r36)
Supplement: Additional file 2 — Marker coordinates and genotype calls for all spores. The first, last and chr columns are as described in the legend of Additional file 1. The type column contains S for SNPs, I for insertions, D for deletions, and M for probe sets that interrogated more than one polymorphism (that is, consecutive SNPs, or a SNP near an insertion or deletion). Apart from those columns there is one column per genotyped cell, the header of which is composed of "wt", the tetrad number (1, 5, 7, 8), the mother or daughter cell (1,2) and the spore (a, b, c, d), each separated by an underscore. A genotype call of 1 corresponds to S288c. [file gb-2011-12-4-r36-S2.TXT]

chr	first	last	type	wt_1_1_a	wt_1_1_b	wt_1_1_c	wt_1_1_d	wt_1_2_a	wt_1_2_b	wt_1_2_c	wt_1_2_d	wt_5_1_a	wt_5_1_b	wt_5_1_c	wt_5_1_d	wt_5_2_a	wt_5_2_b	wt_5_2_c	wt_5_2_d	wt_7_1_a	wt_7_1_b	wt_7_1_c	wt_7_1_d	wt_7_2_a	wt_7_2_b	wt_7_2_c	wt_7_2_d	wt_8_1_a	wt_8_1_b	wt_8_1_c	wt_8_1_d	wt_8_2_a	wt_8_2_b	wt_8_2_c	wt_8_2_d
chr01	1505	1506	M	1	2	1	2	1	2	1	2	1	2	2	1	1	2	2	1	2	2	1	1	2	2	1	1	2	2	1	1	2	2	1	1
chr01	1516.5	1518	M	1	2	1	2	1	2	1	2	1	2	2	1	1	2	2	1	2	2	1	1	2	2	1	1	2	2	1	1	2	2	1	1
chr01	1525.5	1526.5	M	NA	2	NA	2	NA	2	NA	2	NA	2	2	NA	NA	2	2	NA	NA	2	NA	NA	2	2	NA	NA	2	2	NA	NA	2	2	NA	NA
chr01	2328	2328	D	1	2	1	2	1	2	1	2	1	2	2	1	1	2	2	1	2	2	1	1	2	2	1	1	2	2	1	1	2	2	1	1
chr01	2331	2334	D	1	2	1	2	1	2	1	2	1	2	2	1	1	2	2	1	2	2	1	1	2	2	1	1	2	2	1	1	2	2	1	1
chr01	2335.5	2335.5	I	1	2	1	2	1	2	1	2	1	2	2	1	1	2	2	1	2	2	1	1	2	2	1	1	2	2	1	1	2	2	1	1
chr01	2338	2340.5	M	1	2	1	2	1	2	1	2	1	2	2	1	1	2	2	1	2	2	1	1	2	2	1	1	2	2	1	1	2	2	1	1
chr01	2825	2825	S	1	2	1	2	1	2	1	2	1	2	2	1	1	2	2	1	2	2	1	1	2	2	1	1	2	2	1	1	2	2	1	1
chr01	2877.5	2877.5	I	1	2	1	2	1	2	1	2	1	2	2	1	1	2	2	1	2	2	1	1	2	2	1	1	2	2	1	1	2	2	1	1
chr01	2891	2891	S	1	2	1	2	1	2	1	2	1	2	2	1	1	2	2	1	2	2	1	1	2	2	1	1	2	2	1	1	2	2	1	1
chr01	2914	2914	S	1	2	1	2	1	2	1	2	1	2	2	1	1	2	2	1	2	2	1	1	2	2	1	1	2	2	1	1	2	2	1	1
chr01	2970	2970	S	NA	2	NA	2	NA	2	NA	2	NA	2	NA	NA	NA	2	NA	NA	2	2	NA	NA	2	2	NA	NA	2	2	NA	NA	2	2	NA	NA
chr01	3328	3328	S	1	NA	1	NA	1	NA	1	NA	1	NA	NA	1	1	NA	NA	1	NA	NA	1	1	NA	NA	1	1	NA	NA	1	1	NA	NA	1	1
chr01	3359	3359	S	1	2	1	2	1	2	1	2	1	2	2	NA	1	2	2	NA	2	2	1	1	2	2	1	1	2	2	1	1	2	2	1	1
chr01	3462	3462	S	1	NA	NA	NA	1	NA	1	NA	NA	NA	NA	NA	NA	NA	NA	NA	NA	NA	1	NA	2	NA	NA	NA	NA	NA	1	NA	NA	NA	1	NA
chr01	3688	3688	S	1	2	1	2	1	2	1	2	1	2	2	1	1	2	2	1	2	2	1	1	2	2	1	1	2	2	1	1	2	2	1	1
chr01	3723	3723	S	NA	2	NA	2	NA	2	NA	2	1	2	NA	NA	1	2	2	NA	2	2	1	NA	2	2	1	NA	2	2	NA	NA	2	2	NA	NA
chr01	3943	3943	S	1	2	1	2	1	2	1	2	1	2	2	1	1	2	2	1	2	2	1	1	2	2	1	1	2	2	1	1	2	2	1	1
chr01	4035	4035	S	1	NA	1	NA	1	NA	1	NA	1	NA	NA	1	1	NA	NA	1	NA	NA	1	1	NA	NA	1	1	NA	NA	1	1	NA	NA	1	1
chr01	4068	4068	S	NA	NA	NA	NA	NA	2	NA	2	NA	NA	NA	NA	NA	2	NA	NA	2	NA	NA	NA	NA	NA	NA	NA	2	NA	NA	NA	NA	NA	NA	NA
chr01	4120	4120	S	1	2	1	2	1	2	1	2	1	2	2	1	1	2	2	1	2	2	1	1	2	2	1	1	2	2	1	1	2	2	1	1
chr01	4146	4146	S	1	NA	1	NA	NA	NA	1	NA	1	NA	NA	1	NA	NA	NA	NA	NA	NA	NA	NA	NA	NA	NA	NA	NA	NA	NA	NA	NA	NA	NA	NA
chr01	4183	4183	S	1	2	1	2	1	2	1	2	1	2	NA	1	1	2	2	1	2	2	1	1	2	2	1	1	NA	2	1	1	2	2	1	1
chr01	4226	4228	D	1	2	1	2	1	2	1	2	1	2	2	1	1	2	2	1	2	2	1	1	2	2	1	1	2	2	1	1	2	2	1	1
chr01	4325	4325	S	NA	NA	NA	NA	NA	NA	NA	NA	NA	NA	NA	NA	NA	NA	NA	NA	NA	NA	NA	NA	NA	NA	NA	NA	NA	NA	NA	NA	NA	NA	NA	NA
chr01	4509	4509	S	1	2	1	2	1	2	1	2	1	2	2	1	1	2	NA	1	2	2	1	1	2	2	1	1	2	2	1	1	2	NA	1	1
chr01	4598	4598	S	1	2	1	2	1	2	1	2	1	2	2	1	1	2	2	1	2	2	1	1	2	2	1	1	2	2	1	1	2	2	1	1
chr01	4802	4802	S	1	2	1	2	1	2	1	2	1	2	2	1	1	2	2	1	2	2	1	1	2	2	1	1	2	2	1	1	2	2	1	1
chr01	4819	4820	M	1	2	1	2	1	2	1	2	1	2	2	1	1	2	2	1	2	2	1	1	2	2	1	1	2	2	1	1	2	2	1	1
chr01	4832	4832	S	1	2	1	2	1	2	1	2	1	2	2	1	1	2	2	1	2	2	1	1	2	2	1	1	2	2	1	1	2	2	1	1
chr01	4837	4837	S	1	2	1	2	1	2	1	2	1	2	2	1	1	2	2	1	2	2	1	1	2	2	1	1	2	2	1	1	2	2	1	1
chr01	4860	4860	S	NA	NA	NA	NA	NA	NA	NA	NA	NA	NA	NA	NA	NA	NA	NA	NA	NA	NA	NA	NA	NA	NA	NA	NA	NA	NA	NA	NA	NA	NA	NA	NA
chr01	4950	4950	S	NA	NA	NA	NA	NA	NA	NA	NA	NA	NA	NA	NA	NA	NA	NA	NA	NA	NA	1	NA	NA	NA	NA	NA	NA	NA	NA	NA	NA	NA	NA	NA
chr01	4994	4994	S	1	2	1	2	1	2	1	2	1	2	2	1	1	2	2	1	2	2	1	1	2	2	1	1	2	2	1	1	2	2	1	1
chr01	5028.5	5028.5	I	1	2	1	2	1	2	1	2	1	2	2	1	1	2	2	1	2	2	1	1	2	2	1	1	2	2	1	1	2	2	1	1
chr01	5030.5	5032	M	1	2	1	2	1	2	1	2	1	2	2	1	1	2	2	1	2	2	1	1	2	2	1	1	2	2	1	1	2	2	1	1
chr01	5036	5036	S	1	2	1	2	1	2	1	2	1	2	2	1	1	2	2	1	2	2	1	1	2	2	1	1	2	2	1	1	2	2	1	1
chr01	5048	5048	S	1	2	1	2	1	2	1	2	1	2	2	1	1	2	2	1	2	2	1	1	2	2	1	1	2	2	1	1	2	2	1	1
chr01	5219	5219	S	1	2	1	2	1	2	1	2	1	2	2	1	1	2	2	1	2	2	1	1	2	2	1	1	2	2	1	1	2	2	1	1
chr01	5238	5238	S	1	2	1	2	1	2	1	2	1	2	2	1	1	2	2	1	2	2	1	1	2	2	1	1	2	2	1	1	2	2	1	1
chr01	5244	5244	S	1	2	1	2	1	2	1	2	1	2	2	1	1	2	2	1	2	2	1	1	2	2	1	1	2	2	1	1	2	2	1	1
chr01	5452	5452	S	1	2	1	2	1	2	1	2	1	2	2	1	1	2	2	1	2	2	1	1	2	2	1	1	2	2	1	1	2	2	1	1
chr01	5464	5464	S	1	2	1	2	1	2	1	2	1	2	2	1	1	2	2	1	2	2	1	1	2	2	1	1	2	2	1	1	2	2	1	1
chr01	5467	5467	S	1	2	1	2	1	2	1	2	1	2	2	1	1	2	2	1	2	2	1	1	2	2	1	1	2	2	1	1	2	2	1	1
chr01	5488	5488	S	NA	2	NA	2	NA	2	NA	2	NA	2	2	NA	NA	2	2	NA	2	2	NA	NA	2	2	NA	NA	2	2	NA	NA	2	2	NA	NA
chr01	5570	5570	S	1	2	1	2	1	2	1	2	1	2	2	1	1	2	2	1	2	2	1	1	2	2	1	1	2	2	1	1	2	2	1	1
chr01	5577	5577	S	1	2	1	2	1	2	1	2	1	2	2	1	1	2	2	1	2	2	1	1	2	2	1	1	2	2	1	1	2	2	1	1
chr01	5628	5628	S	1	2	1	2	1	2	1	2	1	2	2	1	1	2	2	1	2	2	1	1	2	2	1	1	2	2	1	1	2	2	1	1
chr01	5647	5647	S	1	2	1	2	1	2	1	2	1	2	2	1	1	2	2	1	2	2	1	1	2	2	1	1	2	2	1	1	2	2	1	1
chr01	5719	5719	S	NA	NA	NA	NA	NA	2	NA	NA	NA	NA	NA	NA	NA	NA	NA	NA	NA	NA	NA	NA	NA	NA	NA	NA	NA	NA	NA	NA	NA	NA	NA	NA
chr01	5742	5742	S	1	2	1	2	1	2	1	2	1	2	2	1	1	2	2	1	2	2	1	1	2	2	1	1	2	2	1	1	2	2	1	1
chr01	5757	5757	S	1	2	1	2	1	2	1	2	1	2	2	1	1	2	2	1	2	2	1	1	2	2	1	1	2	2	1	1	2	2	1	1
chr01	5764	5764	S	1	2	1	2	1	2	1	2	1	2	2	1	1	2	2	1	2	2	1	1	2	2	1	1	2	2	1	1	2	2	1	1
chr01	5815	5815	S	NA	NA	NA	NA	NA	2	NA	2	NA	NA	NA	NA	NA	NA	2	NA	NA	2	NA	NA	NA	NA	NA	NA	NA	NA	NA	NA	NA	2	NA	NA
chr01	6001	6001	S	1	2	1	2	1	2	1	2	NA	2	2	1	1	2	2	1	2	2	1	1	2	2	1	1	2	2	1	1	2	2	1	1
chr01	6031	6031	S	NA	NA	NA	NA	NA	NA	NA	NA	NA	NA	NA	NA	NA	NA	NA	NA	NA	NA	NA	NA	NA	NA	NA	NA	NA	NA	NA	NA	NA	NA	NA	NA
chr01	6153	6153	S	1	2	1	2	1	2	1	2	1	2	2	1	1	2	2	1	2	2	1	1	2	2	1	1	2	2	1	1	2	2	1	1
chr01	6201	6201	S	1	2	1	2	1	2	1	2	1	2	2	1	1	2	2	1	2	2	1	1	2	2	1	1	2	2	1	1	2	2	1	1
chr01	6356	6356	S	1	2	1	2	1	2	NA	2	1	2	2	1	1	2	2	1	2	2	1	1	2	2	1	1	2	2	1	1	2	2	1	1
chr01	6365	6365	S	1	2	1	2	1	2	1	2	1	2	2	1	1	2	2	1	2	2	1	1	2	2	1	1	2	2	1	1	2	2	1	1
chr01	6557	6557	S	NA	2	NA	2	NA	2	NA	2	NA	2	NA	NA	NA	2	2	NA	2	2	NA	NA	2	2	NA	NA	2	2	NA	NA	2	2	NA	NA
chr01	7077	7077	S	1	2	1	2	1	2	1	2	1	2	2	1	1	2	2	1	2	2	1	1	2	2	1	1	2	2	1	1	2	2	1	1
chr01	7168	7168	S	1	NA	1	NA	1	2	1	2	1	2	2	1	1	NA	NA	1	2	2	1	1	2	2	1	1	NA	2	1	1	NA	NA	1	1
chr01	7269	7269	S	1	2	1	2	1	2	1	2	1	2	2	1	1	2	2	1	2	2	1	1	2	2	NA	1	2	2	1	1	2	2	1	NA
chr01	7404	7404	S	NA	NA	NA	NA	NA	NA	NA	NA	NA	NA	NA	NA	NA	NA	NA	NA	NA	NA	NA	NA	NA	NA	NA	NA	NA	NA	NA	NA	NA	NA	NA	NA
chr01	7647	7647	S	NA	NA	NA	NA	NA	NA	NA	NA	NA	NA	NA	NA	NA	NA	NA	NA	NA	NA	1	1	NA	NA	NA	NA	NA	NA	1	NA	2	2	NA	NA
chr01	10807	10807	S	NA	2	NA	2	NA	2	NA	2	NA	2	2	NA	NA	2	2	NA	2	2	NA	NA	2	2	NA	NA	2	2	NA	NA	2	2	NA	NA
chr01	11046	11046	S	NA	NA	NA	NA	NA	2	NA	NA	NA	2	NA	NA	NA	NA	2	NA	2	2	NA	NA	2	2	NA	NA	2	2	NA	NA	NA	2	NA	NA
chr01	11108	11108	S	1	2	1	2	1	2	1	2	1	2	2	1	1	2	2	1	2	2	1	1	2	2	1	1	2	2	1	1	2	2	1	1
chr01	11611	11611	S	1	2	1	2	1	2	1	2	1	2	2	1	1	2	2	1	2	2	1	1	2	2	1	1	2	2	1	1	2	2	1	1
chr01	11731	11744	M	1	2	1	2	1	2	1	2	1	2	2	1	1	2	2	1	2	2	1	1	2	2	1	1	2	2	1	1	2	2	1	1
chr01	13285	13300	M	1	2	1	2	1	2	1	2	1	2	2	1	1	2	2	1	2	2	1	1	2	2	1	NA	2	2	1	1	2	2	1	1
chr01	13303	13304.5	M	1	2	1	2	1	2	1	2	1	2	2	1	1	2	2	1	2	2	1	1	2	2	1	1	2	2	1	1	2	2	1	1
chr01	13308	13308	S	NA	NA	1	NA	NA	NA	NA	NA	NA	NA	NA	NA	NA	NA	NA	NA	NA	NA	1	1	NA	NA	NA	NA	NA	NA	NA	NA	NA	NA	NA	NA
chr01	26955	26959	M	1	2	1	2	1	2	1	2	1	2	2	1	1	2	2	1	2	2	1	1	2	2	1	1	2	2	1	1	2	2	1	1
chr01	27130	27130	S	1	2	1	2	1	2	1	2	1	2	2	1	1	2	2	1	2	2	1	1	2	2	1	1	2	2	1	1	2	2	1	1
chr01	27142	27142	S	1	2	1	2	1	2	1	2	1	2	2	1	1	2	2	1	2	2	1	1	2	2	1	1	2	2	1	1	2	2	1	1
chr01	27152	27152	S	1	2	1	2	1	2	1	2	1	2	2	1	1	2	2	1	2	2	1	1	2	2	1	1	2	2	1	1	2	2	1	1
chr01	27184	27184	S	1	2	1	2	1	2	1	2	1	2	2	1	1	2	2	1	2	2	1	1	2	2	1	1	2	2	1	1	2	2	1	1
chr01	27187	27189	M	1	2	1	2	1	2	1	2	1	2	2	1	1	2	2	1	2	2	1	1	2	2	1	1	2	2	1	1	2	2	1	1
chr01	27196	27196	S	1	2	1	2	1	2	1	2	1	2	2	1	1	2	2	1	2	2	1	1	2	2	1	1	2	2	1	1	2	2	1	1
chr01	27659	27659	S	1	2	1	2	1	2	1	2	1	2	2	1	1	2	2	1	2	2	1	1	2	2	1	1	2	2	1	1	2	2	1	1
chr01	28169	28169	S	1	2	1	2	1	2	1	2	1	2	2	1	1	2	2	1	2	2	1	1	2	2	1	1	2	2	1	1	2	2	1	1
chr01	28280	28280	S	1	2	1	2	1	2	1	2	1	2	2	1	1	2	2	1	2	2	1	1	2	2	1	1	2	2	1	1	2	2	1	1
chr01	28503	28503	S	1	2	1	2	1	2	1	2	1	2	2	1	1	2	2	1	2	2	1	1	2	2	1	1	2	2	1	1	2	NA	1	1
chr01	28590	28590	S	1	2	1	2	1	2	1	2	1	2	2	1	NA	2	2	1	2	2	1	1	2	2	1	1	2	2	1	1	2	2	1	1
chr01	28603	28603	S	1	2	1	2	1	2	1	2	1	2	2	1	1	2	2	1	2	2	1	1	2	2	1	1	2	2	1	1	2	2	1	1
chr01	28637	28637	S	1	2	1	2	1	2	1	2	1	2	2	1	1	2	2	1	2	2	1	1	2	2	1	1	2	NA	1	1	2	NA	1	1
chr01	28662	28664.5	M	1	2	1	2	1	2	1	2	1	2	2	1	1	2	2	1	2	2	1	1	2	2	1	1	2	2	1	1	2	2	1	1
chr01	28668	28668	S	1	2	1	2	1	2	1	2	1	2	2	1	1	2	2	1	2	2	1	1	2	2	1	1	2	2	1	1	2	2	1	1
chr01	28678	28678	S	1	2	1	2	1	2	1	2	1	2	2	1	1	2	2	1	2	2	1	1	2	2	1	1	2	2	1	1	2	2	1	1
chr01	28685	28685	S	1	2	1	2	1	2	1	2	1	2	2	1	1	2	2	1	2	2	1	1	2	2	1	1	2	2	1	1	2	2	1	1
chr01	28686	28686	S	1	2	1	2	1	2	1	2	1	2	2	1	1	2	2	1	2	2	1	1	2	2	1	1	2	2	1	1	2	2	1	1
chr01	28717	28717	S	1	2	1	2	1	2	1	2	1	2	2	1	1	2	2	1	2	2	1	1	2	2	1	1	2	2	1	1	2	2	1	1
chr01	28721	28721	S	1	2	1	2	1	2	1	2	1	2	2	1	1	2	2	1	2	2	1	1	2	2	1	1	2	2	1	1	2	2	1	1
chr01	28747	28747	S	1	2	1	2	1	2	1	2	1	2	2	1	1	2	2	1	2	2	1	1	2	2	1	1	2	2	1	1	2	2	1	1
chr01	28782	28782	S	1	2	1	2	1	2	1	2	1	2	2	1	1	2	NA	1	2	2	1	1	2	2	1	1	NA	2	1	1	2	2	1	1
chr01	28788	28788	S	1	2	1	2	1	2	1	2	1	2	2	1	1	2	NA	1	2	2	1	1	2	2	1	1	NA	2	1	1	2	2	1	1
chr01	28795	28795	S	1	2	1	2	1	2	1	2	1	2	2	1	1	2	2	1	2	2	1	1	2	2	1	1	2	2	1	1	2	2	1	1
chr01	28953.5	28953.5	I	NA	NA	NA	NA	NA	NA	NA	NA	NA	NA	NA	NA	NA	NA	NA	NA	NA	NA	NA	NA	NA	NA	NA	NA	NA	NA	NA	NA	NA	NA	NA	NA
chr01	28963	28963	S	NA	NA	NA	NA	NA	NA	NA	NA	NA	NA	NA	NA	NA	NA	NA	NA	NA	NA	NA	NA	NA	NA	NA	NA	2	NA	NA	NA	NA	2	NA	NA
chr01	29280	29280	S	1	2	1	2	1	2	1	2	1	2	2	1	1	2	2	1	2	2	1	1	2	2	1	1	2	2	1	1	2	2	1	1
chr01	29642	29642	S	1	2	1	2	1	2	1	2	1	2	2	1	1	2	2	1	2	2	1	1	2	2	1	1	2	2	1	1	2	2	1	1
chr01	29664.5	29664.5	I	1	2	1	2	1	2	1	2	1	2	2	1	1	2	2	1	2	2	1	1	2	2	1	1	2	2	1	1	2	2	1	1
chr01	29979	29979	S	1	2	1	2	1	2	1	2	1	2	2	1	1	2	2	1	2	2	1	1	2	2	1	1	2	2	1	1	2	2	NA	NA
chr01	30341	30341	S	NA	NA	1	NA	1	NA	1	NA	NA	NA	NA	1	1	NA	NA	1	NA	NA	1	1	NA	NA	NA	1	NA	NA	1	1	NA	NA	1	NA
chr01	31019	31019	S	1	2	1	2	1	2	1	2	1	2	2	1	1	2	2	1	2	2	1	1	2	2	1	1	2	2	1	1	2	2	1	1
chr01	32557	32557	S	1	2	1	2	1	2	1	2	1	2	2	1	1	2	2	1	2	2	1	1	2	2	1	1	2	2	1	1	2	2	1	1
chr01	32575	32575	S	1	2	NA	2	1	2	NA	2	1	2	NA	1	1	NA	2	1	2	2	1	1	2	2	1	1	2	NA	1	1	2	NA	1	NA
chr01	32596	32596	S	1	2	1	2	1	2	1	2	1	2	2	1	1	NA	2	1	2	NA	1	1	2	NA	1	1	2	NA	1	1	NA	2	1	1
chr01	32651.5	32655	M	1	2	1	2	1	2	1	2	1	2	2	1	1	2	2	1	NA	2	1	1	2	2	1	1	2	2	1	1	2	2	1	1
chr01	32767	32767	S	1	2	1	2	1	2	1	2	1	2	2	1	1	2	2	1	2	2	1	1	2	2	1	1	2	2	1	1	2	2	1	1
chr01	32881	32881	S	1	2	1	2	1	2	1	2	1	2	2	1	1	2	2	1	2	2	1	1	2	2	1	1	2	2	1	1	2	2	1	1
chr01	33148	33148	S	1	2	1	2	1	2	1	2	1	2	2	1	NA	2	2	1	2	2	1	1	2	2	1	1	2	2	1	1	2	2	1	1
chr01	33342	33342	S	1	2	1	2	1	2	1	2	1	2	2	1	1	2	2	1	2	2	1	1	2	2	1	1	2	2	1	1	2	2	1	1
chr01	33347.5	33350	M	1	2	1	2	1	2	1	2	1	2	2	1	1	2	2	1	2	2	1	1	2	2	1	1	2	2	1	1	2	2	1	1
chr01	33381	33381	S	1	2	1	2	1	2	1	2	1	2	2	1	1	2	2	1	2	NA	1	1	2	2	1	1	2	2	1	1	2	2	1	1
chr01	33513	33513	S	1	2	1	2	1	2	1	2	1	2	2	1	1	2	NA	1	2	2	1	1	2	2	1	1	2	2	NA	1	2	2	1	1
chr01	33549	33549	S	1	2	1	2	1	2	1	2	1	2	2	1	1	2	NA	1	2	2	1	1	2	2	1	1	NA	2	1	1	2	2	1	1
chr01	33613	33613	S	1	2	1	2	1	2	1	2	1	2	2	1	1	2	2	1	2	2	1	1	2	2	1	1	2	2	1	1	2	2	1	1
chr01	33757	33757	S	1	2	1	2	1	2	1	2	1	2	NA	1	1	2	2	1	2	2	1	1	2	2	1	1	2	2	1	1	2	2	1	1
chr01	33865	33865	S	1	NA	1	NA	1	NA	1	NA	1	2	2	1	1	2	2	1	NA	NA	1	NA	2	NA	1	1	2	2	1	1	2	2	1	1
chr01	33868	33868	S	1	2	1	NA	1	NA	1	NA	1	2	2	1	1	2	2	1	NA	NA	1	NA	2	NA	1	1	2	2	1	1	2	2	1	1
chr01	34510	34510	S	1	NA	1	NA	1	NA	1	2	1	NA	NA	1	1	NA	2	1	2	2	1	1	2	2	1	1	NA	NA	1	1	2	2	1	1
chr01	34549	34549	S	1	2	1	2	1	2	1	2	1	2	2	1	1	2	2	1	2	2	1	1	2	2	1	1	2	2	1	1	2	2	1	1
chr01	34911	34911	S	1	2	1	2	1	2	1	2	1	2	2	1	1	2	2	1	2	2	1	1	2	2	NA	1	2	2	1	1	2	2	1	1
chr01	35000.5	35000.5	I	NA	2	NA	2	NA	2	NA	2	NA	2	2	NA	NA	2	2	NA	2	2	NA	NA	2	2	NA	NA	2	2	NA	NA	2	2	NA	NA
chr01	35060	35060	S	1	2	1	2	1	2	1	2	1	2	2	1	1	2	2	1	2	2	1	1	2	2	1	1	2	2	1	1	2	2	1	1
chr01	35071	35071	S	1	2	1	2	1	2	1	2	1	2	2	1	1	2	2	1	2	2	1	1	2	2	1	1	2	2	1	1	2	2	1	1
chr01	35338	35338	S	NA	2	1	2	NA	2	NA	2	NA	2	NA	NA	NA	2	NA	NA	2	2	NA	NA	NA	2	NA	NA	2	2	NA	NA	2	NA	NA	NA
chr01	35422	35422	S	1	2	1	2	1	2	1	2	1	2	2	1	1	2	2	1	2	2	1	1	2	2	1	1	2	2	1	1	2	2	1	1
chr01	35632	35632	S	1	2	1	2	1	2	1	2	1	2	2	1	1	2	2	1	2	2	1	1	2	2	1	1	2	2	1	1	2	2	1	1
chr01	35752	35752	S	1	2	NA	2	1	2	1	2	1	2	2	NA	1	2	2	1	NA	NA	1	1	2	NA	NA	NA	2	2	1	1	2	2	1	NA
chr01	35819	35819	S	1	2	1	2	1	2	1	2	1	2	2	1	1	2	2	1	2	2	1	1	2	2	1	1	2	2	1	1	2	2	1	1
chr01	35890	35890	S	1	2	1	2	1	2	1	2	1	2	2	1	1	2	2	1	2	2	1	1	2	2	1	1	2	2	1	1	2	2	1	1
chr01	35977	35977	S	1	2	1	2	1	2	1	2	1	2	2	1	1	2	2	1	2	2	1	1	2	2	1	1	2	2	1	1	2	2	1	1
chr01	36006	36006	S	1	2	1	2	1	2	1	2	1	2	2	1	1	2	2	1	2	2	1	1	2	2	1	1	2	2	1	1	2	2	1	1
chr01	36049	36049	S	1	2	1	2	NA	2	1	2	1	2	2	1	1	2	2	1	2	2	1	1	2	2	NA	1	2	2	1	1	2	2	1	1
chr01	36120	36120	S	1	2	1	2	1	2	1	2	1	2	2	1	1	2	2	1	2	2	1	1	2	2	1	1	2	2	1	1	2	2	1	1
chr01	36124	36124	S	1	2	1	2	1	2	1	2	1	2	NA	1	1	2	2	1	2	2	1	1	2	2	1	1	2	2	1	1	2	2	1	1
chr01	36161	36161	S	1	2	1	2	1	2	1	2	1	2	2	1	1	2	2	1	2	2	1	1	2	2	1	1	2	2	1	1	2	2	1	1
chr01	36361	36361	S	1	2	1	2	1	2	1	2	1	2	2	1	1	2	2	1	2	2	1	1	2	2	1	1	2	2	1	1	2	2	1	1
chr01	36525	36525	S	1	2	1	2	1	2	1	2	1	2	2	1	1	2	2	1	2	2	1	1	2	2	1	1	2	2	1	1	2	2	1	1
chr01	36575	36575	S	1	2	1	2	1	2	1	2	1	2	2	1	1	2	2	1	2	2	1	1	2	2	1	1	2	2	1	1	2	2	1	1
chr01	36638	36638	S	1	2	1	2	1	2	1	2	1	2	2	1	1	2	2	1	2	2	1	1	2	2	1	1	2	2	1	1	2	2	1	1
chr01	36899	36899	S	1	2	1	2	1	2	1	2	1	2	2	1	1	2	2	1	2	2	1	1	2	2	1	1	2	2	1	1	2	2	1	1
chr01	37020	37020	S	1	2	1	2	1	2	1	2	1	2	NA	1	1	2	NA	1	2	2	1	1	2	2	1	1	2	2	1	1	2	NA	1	1
chr01	37200	37200	S	1	2	1	2	1	2	1	2	1	2	2	1	1	2	2	1	2	2	1	1	2	2	1	1	2	2	1	1	2	2	1	1
chr01	37295	37295	S	1	2	1	2	1	2	1	2	1	2	2	1	1	2	2	1	2	2	1	NA	2	2	1	NA	2	2	1	NA	2	2	1	1
chr01	37316	37316	S	1	NA	1	NA	1	NA	1	NA	1	NA	NA	1	1	NA	NA	1	NA	NA	1	1	NA	NA	1	1	NA	NA	1	1	NA	NA	1	1
chr01	37331	37331	S	1	2	1	2	1	2	1	2	1	2	2	1	1	2	2	1	2	2	1	1	2	2	1	1	2	2	1	1	2	2	1	1
chr01	37413.5	37413.5	I	NA	2	NA	2	NA	2	NA	2	NA	2	2	NA	NA	2	2	NA	2	2	NA	1	2	2	NA	NA	2	2	NA	NA	2	2	NA	NA
chr01	37554	37554	S	1	2	1	2	1	2	1	2	1	2	2	1	1	2	2	1	2	2	1	1	2	2	1	1	2	2	1	1	2	2	1	1
chr01	37596	37596	S	1	2	1	2	1	2	1	2	1	2	2	1	1	2	2	1	2	2	1	1	2	2	1	1	2	2	1	1	2	2	1	1
chr01	37725	37725	S	1	2	1	2	1	2	1	2	1	2	2	1	1	2	2	1	2	2	1	1	2	2	NA	1	2	2	1	1	2	2	1	1
chr01	37977	37977	S	1	2	1	2	1	2	1	2	1	2	2	1	1	2	2	1	2	2	1	1	2	2	1	1	2	2	1	1	2	2	1	1
chr01	38001	38001	S	1	2	1	2	1	2	1	2	1	2	2	1	1	2	2	1	2	2	1	1	NA	2	1	1	2	2	1	1	2	2	1	1
chr01	38121	38121	S	1	2	1	2	1	2	1	2	1	2	2	1	1	2	2	1	2	2	1	NA	2	2	1	1	2	2	1	1	2	2	1	1
chr01	38362	38362	S	1	2	1	2	1	2	1	2	1	2	2	1	1	2	2	1	2	2	1	1	2	NA	1	1	2	2	1	NA	2	2	1	1
chr01	38491	38491	S	1	2	1	2	1	2	1	2	1	2	2	1	1	2	2	1	2	2	1	NA	2	2	1	1	NA	2	1	1	2	2	1	1
chr01	38505	38505	S	1	2	1	2	1	2	1	2	1	2	2	1	1	2	2	1	2	2	1	1	2	2	1	1	2	2	1	1	2	2	1	1
chr01	38509	38509	S	1	2	1	2	1	2	1	2	1	2	2	1	1	2	2	1	2	2	1	1	2	2	1	1	2	2	1	1	2	2	1	1
chr01	38525	38525	S	1	2	1	2	1	2	1	2	1	2	2	1	1	2	2	1	2	2	1	1	2	2	1	1	2	2	1	1	2	2	1	1
chr01	38534	38534	S	1	2	1	2	1	2	1	2	1	2	2	1	1	2	2	1	2	2	1	1	2	2	1	1	2	2	1	1	2	2	1	1
chr01	38658	38658	S	1	2	1	2	1	2	1	2	1	2	2	1	1	2	2	1	2	2	1	1	2	2	1	1	2	2	1	1	2	2	1	1
chr01	38690	38690	S	1	NA	NA	NA	1	NA	NA	NA	NA	NA	NA	NA	NA	NA	NA	NA	NA	NA	1	1	NA	NA	NA	NA	NA	NA	1	1	NA	NA	1	1
chr01	38889	38889	S	1	2	1	2	1	2	1	2	NA	2	2	1	1	2	2	1	2	2	1	1	2	2	1	1	NA	2	1	1	2	2	1	1
chr01	38981	38981	S	1	2	1	2	1	2	1	2	1	2	2	1	1	2	2	1	2	2	1	1	2	2	1	1	2	2	1	1	2	2	1	1
chr01	39010	39010	S	1	2	1	NA	1	2	1	2	1	2	2	1	1	2	2	1	2	2	1	1	2	NA	1	1	2	2	1	1	2	2	1	1
chr01	39047	39047	S	1	2	1	2	1	2	1	2	1	2	2	1	1	2	NA	1	2	2	1	1	2	2	1	1	2	2	1	1	2	2	1	1
chr01	39106	39106	S	1	2	1	2	1	2	1	2	1	2	2	1	1	2	2	1	2	2	1	1	2	2	1	1	2	2	1	1	2	2	1	1
chr01	39124	39124	S	1	2	1	2	1	2	1	2	1	2	2	1	1	2	2	1	2	2	1	NA	2	2	1	1	2	2	1	1	2	2	1	1
chr01	39163	39163	S	1	2	1	2	1	2	1	2	1	2	2	1	1	2	NA	1	2	2	1	1	2	2	1	1	2	2	1	1	2	2	1	1
chr01	39389	39389	S	1	2	1	2	1	2	1	2	1	2	2	1	1	2	2	1	2	2	1	1	2	2	1	1	2	2	1	1	2	2	1	1
chr01	39796	39796	S	1	2	1	2	1	2	1	2	1	2	2	1	1	2	2	1	2	2	1	1	2	2	1	1	2	2	1	1	2	2	1	1
chr01	39902	39902	S	1	2	1	2	1	2	1	2	1	2	2	1	1	2	2	1	2	2	1	1	2	2	1	1	2	2	1	1	2	2	1	1
chr01	39920	39920	S	1	2	1	2	1	2	1	2	1	2	2	1	1	2	2	1	2	2	1	1	2	2	1	1	2	2	1	1	2	2	1	1
chr01	39921	39921	S	1	2	1	2	1	2	1	2	1	2	2	1	1	2	2	1	2	2	1	1	2	2	1	1	2	2	1	1	2	2	1	1
chr01	39964	39964	S	1	2	1	2	1	2	1	NA	NA	NA	NA	1	1	2	NA	1	NA	NA	1	1	2	2	1	1	NA	NA	1	1	NA	NA	1	1
chr01	40065	40065	S	1	2	1	2	1	2	1	2	1	2	2	1	1	2	2	1	2	2	1	1	2	2	1	1	2	2	1	1	2	2	1	1
chr01	40231	40231	S	1	2	1	2	1	2	1	2	1	2	2	1	1	2	2	1	2	2	1	1	2	2	1	1	2	2	1	1	2	2	1	1
chr01	40238	40238	S	1	2	1	2	1	2	1	2	1	2	2	1	1	2	2	1	2	2	1	1	2	2	1	1	2	2	1	1	2	2	1	1
chr01	40381	40381	S	1	2	1	2	1	2	1	2	1	2	2	NA	1	2	2	1	2	2	1	1	2	2	1	1	2	2	1	1	2	2	1	1
chr01	40861	40861	S	1	2	1	2	1	2	1	2	1	2	2	1	1	2	2	1	2	2	1	1	2	NA	1	1	2	2	1	1	2	2	1	1
chr01	40867	40867	S	1	2	1	2	1	2	1	2	1	2	2	1	1	2	2	1	2	2	1	1	2	NA	1	1	2	2	1	1	2	2	1	1
chr01	40915	40915	S	1	2	1	2	1	2	1	2	1	2	2	1	1	2	2	1	2	2	1	1	2	2	1	1	2	2	1	1	2	2	1	1
chr01	41279	41279	S	1	2	1	2	1	2	1	2	1	2	2	1	1	2	2	1	2	2	1	1	2	2	1	1	2	2	1	1	2	2	1	1
chr01	41482	41482	S	1	2	1	NA	1	2	1	2	1	2	2	1	1	2	2	1	2	2	1	1	2	2	1	1	2	2	1	1	2	2	1	1
chr01	41500	41500	S	1	2	1	2	1	2	1	2	1	2	2	1	1	2	2	1	2	2	1	1	2	2	1	1	2	2	1	1	2	2	1	1
chr01	41588	41588	S	1	2	1	2	1	2	1	2	1	2	2	1	1	2	2	1	2	2	1	1	2	2	1	1	2	2	1	1	2	2	1	1
chr01	41737	41737	S	1	2	1	2	1	2	1	2	1	2	2	1	1	2	2	1	2	2	1	1	2	2	1	1	2	2	1	1	2	2	1	1
chr01	41740	41740	S	1	2	1	2	1	2	1	2	1	2	2	1	1	2	2	1	2	2	1	1	2	2	1	1	2	2	1	1	2	2	1	1
chr01	41803	41803	S	1	2	1	2	1	2	1	2	1	2	2	1	1	2	2	1	2	2	1	1	2	2	1	1	2	2	1	1	2	2	1	1
chr01	41884	41884	S	1	2	1	2	1	2	1	2	1	2	2	1	1	2	2	1	2	2	1	1	2	2	1	1	2	2	1	1	2	2	1	1
chr01	41988	41988	S	1	2	1	2	1	2	1	2	1	2	2	1	1	2	2	1	2	NA	1	1	2	2	1	1	2	2	1	1	2	2	1	1
chr01	42116	42116	S	1	2	1	2	1	2	1	2	1	2	2	1	1	2	2	1	2	2	1	1	2	2	1	1	2	2	1	1	2	NA	1	1
chr01	42258	42258	S	1	2	1	2	1	2	1	2	1	2	2	1	1	2	2	1	2	2	1	1	2	2	1	1	2	2	1	1	2	2	1	1
chr01	42485	42485	S	1	2	1	2	1	2	1	2	1	2	2	1	1	2	2	1	2	2	1	1	2	2	1	1	2	2	1	1	2	2	1	1
chr01	42528	42528	S	1	2	1	2	1	2	1	2	1	2	2	1	1	2	2	1	2	2	1	1	2	2	1	1	2	2	1	1	2	2	1	1
chr01	42555	42555	S	1	2	1	2	1	2	1	2	1	2	NA	1	1	2	2	1	2	2	1	1	2	2	1	1	2	2	1	1	2	2	1	1
chr01	42563	42563	S	1	2	1	2	1	2	1	2	1	2	2	1	1	2	2	1	2	2	1	1	2	2	1	1	2	2	1	1	2	2	1	1
chr01	42591	42591	S	1	2	1	2	1	2	1	2	1	2	2	1	1	2	2	1	2	2	1	1	2	2	1	1	2	2	1	1	2	2	1	1
chr01	42630	42630	S	1	2	1	2	1	2	1	2	1	2	2	1	1	2	NA	1	2	2	1	1	2	2	1	1	NA	2	1	1	2	2	1	1
chr01	42636	42636	S	1	2	1	2	1	2	1	2	1	2	2	1	1	2	NA	1	2	2	1	1	2	2	1	1	NA	2	1	1	2	2	1	1
chr01	42663	42663	S	1	2	1	2	1	2	1	2	1	2	2	1	1	2	NA	1	2	2	1	1	2	2	1	1	2	2	1	1	2	2	1	1
chr01	42685	42685	S	1	2	1	2	1	2	1	2	1	2	2	1	1	2	2	1	2	2	1	1	2	2	1	1	2	2	1	1	2	2	1	1
chr01	43005	43005	S	1	2	1	2	1	2	1	2	1	2	2	1	1	2	2	1	2	2	1	1	2	2	1	1	2	2	1	1	2	2	1	1
chr01	43479	43479	S	1	2	1	NA	NA	2	NA	2	1	2	2	1	1	2	2	1	NA	2	1	1	2	2	NA	NA	2	2	1	1	2	2	1	1
chr01	43533	43533	S	1	2	1	2	1	2	1	2	1	2	2	1	1	2	2	1	2	2	1	1	2	2	1	1	2	2	1	1	2	2	1	1
chr01	43566	43566	S	1	NA	NA	NA	NA	NA	NA	NA	NA	NA	NA	NA	NA	NA	NA	NA	NA	NA	NA	NA	NA	NA	NA	NA	NA	NA	NA	NA	2	NA	NA	NA
chr01	43785	43785	S	1	2	1	2	1	2	1	2	1	2	2	1	1	2	2	1	2	2	1	1	2	2	1	1	2	2	1	1	2	2	1	1
chr01	44385	44385	S	1	2	1	2	1	2	1	2	1	2	2	1	1	2	2	1	2	2	1	1	2	2	1	1	2	2	NA	1	2	2	1	1
chr01	44589	44589	S	1	2	1	2	1	2	1	2	1	2	2	1	1	2	2	1	2	2	1	1	2	2	1	1	2	2	1	1	2	2	1	1
chr01	44892	44892	S	1	2	1	2	1	2	1	2	1	2	2	1	1	2	2	1	2	2	1	1	2	2	1	1	2	2	1	1	2	2	1	1
chr01	44936	44936	S	1	2	1	2	1	2	1	2	1	2	NA	1	1	2	2	1	2	2	1	1	2	2	1	1	2	NA	1	1	2	2	1	1
chr01	45025	45025	S	1	2	1	2	1	2	1	2	1	2	NA	1	1	2	2	1	2	2	1	NA	2	2	1	1	2	NA	1	1	2	2	1	1
chr01	45199	45199	S	1	2	1	2	1	2	1	2	1	2	2	1	1	2	2	1	2	2	1	1	2	NA	1	1	2	2	1	1	2	2	1	1
chr01	45286	45286	S	1	2	1	2	1	2	1	2	1	2	2	1	1	2	2	1	2	2	1	1	2	2	1	1	2	2	1	1	2	2	1	1
chr01	45547	45547	S	1	2	1	2	1	2	1	2	NA	2	2	1	1	2	2	NA	2	2	1	1	2	2	1	1	2	2	1	1	2	2	1	NA
chr01	45700	45700	S	1	2	1	2	1	2	1	2	1	2	2	1	1	2	2	1	2	2	1	1	2	2	1	1	2	2	1	1	2	2	1	1
chr01	45832	45832	S	1	2	1	2	1	2	1	2	1	2	2	1	1	2	2	1	NA	2	1	1	2	2	1	1	2	2	1	1	2	2	1	1
chr01	46118	46118	S	1	2	1	2	1	2	1	2	1	2	2	1	1	2	2	1	2	2	1	1	2	2	1	1	2	2	1	1	2	2	1	1
chr01	46670	46670	S	1	2	1	2	1	2	1	2	1	2	2	1	1	2	2	1	2	2	1	1	2	2	1	1	2	2	1	1	2	2	1	1
chr01	46928	46928	S	1	2	1	2	1	2	1	2	1	2	2	1	1	2	2	1	2	2	1	1	2	2	1	1	2	2	1	1	2	2	1	1
chr01	46967	46967	S	1	2	1	2	1	2	1	2	1	2	2	1	1	2	2	1	2	2	1	1	2	2	1	1	2	2	1	1	2	2	1	1
chr01	47045	47045	S	1	2	1	2	1	2	1	2	1	2	2	1	1	2	2	1	2	2	1	1	2	2	1	1	2	2	1	1	2	2	1	1
chr01	47207	47207	S	1	2	1	2	1	2	1	2	1	2	2	1	1	2	NA	1	2	2	1	1	2	2	1	1	2	2	1	1	2	2	1	1
chr01	47519	47519	S	1	2	1	2	1	2	1	2	1	2	2	1	1	2	2	1	2	2	1	1	2	2	1	1	2	2	1	1	2	2	1	1
chr01	47846	47846	S	1	2	1	2	1	2	1	2	1	2	2	NA	1	2	2	1	2	2	1	1	2	2	1	1	2	2	1	1	2	2	1	1
chr01	47897	47897	S	1	2	1	2	1	2	1	2	1	2	2	NA	1	2	2	1	2	2	1	1	2	2	1	1	2	2	1	1	2	2	1	1
chr01	47909	47909	S	1	2	1	2	1	2	1	2	1	2	2	1	1	2	2	1	2	2	1	1	2	2	1	1	2	2	1	1	2	2	1	NA
chr01	48116	48116	S	1	2	1	2	1	2	1	2	1	2	2	1	1	2	2	1	2	2	1	1	2	2	1	1	2	2	1	1	2	2	1	1
chr01	48303	48303	S	1	2	1	2	1	2	1	2	1	2	2	1	1	2	2	1	2	2	1	1	2	2	1	1	2	2	1	1	2	2	1	1
chr01	48527	48527	S	1	2	1	2	1	2	1	2	1	2	2	1	1	2	2	1	2	2	1	1	2	2	1	1	2	2	1	1	2	2	1	1
chr01	48675	48675	S	1	2	1	2	1	2	1	2	1	2	2	1	1	2	2	1	2	2	1	1	2	2	1	1	2	2	1	1	2	2	1	1
chr01	48752	48752	S	1	2	1	2	1	2	1	2	1	2	2	1	1	2	2	1	2	2	1	1	2	2	1	1	2	2	1	1	2	2	1	1
chr01	48756	48756	S	1	2	1	2	1	2	1	2	1	2	2	1	1	2	2	1	2	2	1	1	2	2	1	1	2	2	1	1	2	2	1	1
chr01	48767	48767	S	1	2	1	2	1	2	1	2	1	2	2	1	1	2	2	1	2	2	1	1	2	2	1	1	2	2	1	1	2	2	1	1
chr01	48772	48772	S	1	2	1	2	1	2	1	2	1	2	2	1	1	2	2	1	2	2	1	1	2	2	1	1	2	2	1	1	2	2	1	1
chr01	48891	48891	S	1	2	1	2	1	2	1	2	1	2	2	1	1	2	2	1	2	2	1	1	2	2	1	1	2	2	1	1	2	2	1	1
chr01	48909	48909	S	1	2	1	2	1	2	1	2	1	2	2	1	1	2	2	1	2	2	1	1	2	2	1	1	2	2	1	1	2	2	1	1
chr01	49104	49104	S	1	2	1	2	1	2	1	2	1	2	2	1	1	2	2	1	2	2	1	1	2	2	1	1	2	2	1	1	2	2	1	1
chr01	49404	49404	S	1	2	1	2	1	2	1	2	1	2	2	1	1	2	2	1	2	2	1	1	2	2	1	1	2	2	1	1	2	2	1	1
chr01	49590	49590	S	1	2	1	2	1	2	1	2	1	2	2	1	1	2	2	1	2	2	1	1	2	2	1	1	2	2	1	1	2	2	1	1
chr01	49810	49810	S	1	2	1	2	1	2	1	2	1	2	2	1	1	2	2	1	2	2	1	1	2	2	1	1	2	2	1	1	2	2	1	1
chr01	49872	49872	S	1	2	1	2	1	2	1	2	1	2	2	1	1	2	2	1	2	2	1	1	2	2	1	1	2	2	1	1	2	2	1	1
chr01	50205	50205	S	1	2	1	2	1	2	1	2	1	2	2	1	1	2	2	1	2	2	1	1	2	2	1	1	2	2	1	1	2	2	1	1
chr01	50271	50271	S	1	2	1	2	1	2	1	2	1	2	2	1	1	2	2	1	2	2	1	1	2	2	1	1	2	2	1	1	2	2	1	1
chr01	50327	50328.5	M	1	2	1	2	1	2	1	2	1	2	2	1	1	2	2	1	2	2	1	1	2	2	1	1	2	2	1	1	2	2	1	1
chr01	50344	50344	S	1	2	1	2	1	2	1	2	1	2	2	1	1	2	2	1	2	2	1	1	2	2	1	1	2	2	1	1	2	2	1	1
chr01	50355	50355	S	1	2	1	2	1	2	1	NA	1	2	2	1	1	2	2	1	2	2	1	NA	2	2	1	1	2	2	1	1	2	NA	1	1
chr01	50385	50385	S	1	2	1	2	1	2	1	2	1	2	2	1	1	2	2	1	2	2	1	1	2	2	1	1	2	2	1	1	2	2	1	1
chr01	50412	50412	S	1	2	1	2	1	2	1	2	1	2	2	1	1	2	2	1	2	2	1	1	2	2	1	1	2	2	1	1	2	2	1	1
chr01	50457	50457	S	1	2	1	2	1	2	1	2	1	2	NA	1	1	2	NA	1	2	2	1	1	2	NA	1	1	2	2	1	1	2	2	1	1
chr01	50499	50499	S	1	2	1	2	1	2	1	2	1	2	2	1	1	2	2	1	2	2	1	1	2	2	1	1	2	2	1	1	2	2	1	1
chr01	50697	50697	S	1	2	1	2	1	2	1	2	1	2	2	1	1	2	2	1	2	2	1	1	2	2	1	1	2	2	1	1	2	2	1	1
chr01	50961	50961	S	NA	2	NA	2	NA	2	NA	2	NA	2	2	NA	NA	2	2	NA	2	2	NA	NA	2	2	NA	NA	2	2	NA	NA	2	2	NA	NA
chr01	51096	51096	S	1	2	1	2	1	2	1	2	1	2	2	1	1	2	2	1	2	2	1	1	2	2	1	1	2	2	1	1	2	2	1	1
chr01	51288	51288	S	1	2	1	2	1	2	1	2	1	2	2	1	1	2	2	1	2	2	1	1	2	2	1	1	2	2	1	1	2	2	1	1
chr01	51294	51294	S	1	2	1	2	1	2	1	2	1	2	2	1	1	2	2	1	2	2	1	1	2	2	1	1	2	2	1	1	2	2	1	1
chr01	51322	51322	S	1	2	1	2	1	2	1	2	1	2	2	1	1	2	2	1	2	2	1	1	2	2	1	1	2	2	1	1	2	2	1	1
chr01	51351	51351	S	1	2	1	2	1	2	1	2	1	2	2	1	1	2	2	1	2	2	1	1	2	2	1	1	2	2	1	1	2	2	1	1
chr01	51367	51367	S	1	2	1	2	1	2	1	2	1	2	2	1	1	2	2	1	2	2	1	1	2	2	1	1	2	2	1	1	2	2	1	1
chr01	51372	51372	S	1	2	1	2	1	2	1	2	1	2	2	1	1	2	2	1	2	2	1	1	2	2	1	1	2	2	1	1	2	2	1	1
chr01	51435	51435	S	1	2	1	2	1	2	1	2	1	2	2	1	1	2	2	1	2	2	1	1	2	2	1	1	2	2	1	1	2	2	1	1
chr01	51489	51489	S	1	2	1	2	1	2	1	2	1	2	2	1	1	2	2	1	2	2	1	1	2	2	1	1	2	2	1	1	2	2	1	1
chr01	51952	51952	S	1	2	1	2	1	2	1	2	1	2	NA	1	1	2	2	1	2	2	1	NA	2	2	1	1	2	2	1	1	2	2	1	1
chr01	52165	52165	S	1	2	1	2	1	2	1	2	1	2	2	1	1	2	2	1	2	2	1	1	2	2	1	1	2	2	1	1	2	2	1	1
chr01	52604	52604	S	1	2	1	2	1	2	1	2	1	2	2	1	1	2	2	1	2	2	1	1	2	2	1	1	2	2	1	1	2	2	1	1
chr01	52614	52614	S	1	2	1	NA	1	2	1	2	1	2	2	1	1	2	2	1	2	2	1	1	2	2	1	1	2	2	1	1	2	2	1	1
chr01	52633	52633	S	1	2	1	2	1	2	1	2	1	2	2	1	1	2	2	1	2	2	1	1	2	2	1	1	2	2	1	1	2	NA	1	1
chr01	52734	52734	S	1	2	1	2	1	2	1	2	1	2	2	1	1	2	2	1	2	2	1	1	2	2	1	1	NA	2	1	1	2	2	1	1
chr01	52847	52847	S	1	2	1	2	1	2	1	2	1	2	2	1	1	2	2	1	2	2	NA	1	2	2	1	1	2	2	1	1	2	2	1	1
chr01	52850	52850	S	1	2	1	2	1	2	1	2	1	2	2	1	1	2	2	1	2	2	1	1	2	2	1	1	2	2	1	1	2	2	1	1
chr01	52859	52859	S	1	2	1	2	1	2	1	2	1	2	2	1	1	2	NA	1	2	2	1	1	2	2	1	1	2	2	1	1	2	2	1	1
chr01	52940	52940	S	1	2	1	2	1	2	1	NA	1	2	NA	1	1	2	2	1	2	2	1	NA	2	2	NA	1	2	2	1	1	2	2	1	1
chr01	52952	52952	S	1	2	1	2	1	2	1	NA	1	2	2	1	1	2	2	1	2	2	1	1	2	2	1	1	2	2	1	1	2	2	1	1
chr01	52985	52985	S	1	2	1	2	1	2	1	2	1	2	2	1	1	2	2	1	2	2	1	1	2	2	1	1	2	2	1	1	2	2	1	1
chr01	52997	52997	S	1	2	1	2	1	2	1	2	1	2	2	1	1	2	2	1	2	2	1	1	2	2	1	1	2	2	1	1	2	2	1	1
chr01	53147	53147	S	1	2	1	2	1	2	1	2	1	2	2	1	1	2	2	1	2	2	1	1	2	2	1	1	2	2	1	1	2	2	1	1
chr01	53168	53168	S	1	2	1	2	1	2	1	2	1	2	2	1	1	2	2	1	2	2	1	1	2	2	1	1	2	2	1	1	2	2	1	1
chr01	53267	53267	S	1	2	1	2	1	2	1	2	1	2	2	1	1	2	2	1	2	2	1	1	2	2	1	1	2	2	1	1	2	2	1	1
chr01	53543	53543	S	1	2	1	2	1	2	1	2	1	2	2	1	1	2	2	1	2	2	1	1	2	2	1	1	2	2	1	1	2	2	1	1
chr01	53837	53837	S	1	2	1	2	1	NA	1	2	1	2	2	1	1	NA	2	1	2	NA	1	1	NA	2	1	1	2	2	1	1	2	2	1	1
chr01	53844	53844	S	1	2	1	2	1	2	1	2	1	2	2	1	1	2	2	1	2	2	1	1	2	2	1	1	2	2	1	1	2	2	1	1
chr01	53852	53852	S	1	2	1	2	1	2	1	2	1	2	2	1	1	2	2	1	2	2	1	1	2	2	1	1	2	2	1	1	2	2	1	1
chr01	53936	53936	S	1	2	1	2	1	2	1	2	1	2	2	1	1	2	2	1	2	2	1	1	2	2	1	1	2	2	1	1	2	2	1	1
chr01	54176	54176	S	1	2	1	2	1	2	1	2	1	2	2	1	NA	2	NA	1	2	2	1	1	2	2	1	1	2	2	1	1	2	2	1	1
chr01	54199	54199	S	1	2	1	2	1	2	1	2	1	2	2	1	1	2	2	NA	2	2	1	1	2	2	1	1	2	2	1	1	2	2	1	NA
chr01	54245	54245	S	1	2	NA	2	1	2	NA	2	NA	2	2	NA	1	2	2	NA	2	2	1	NA	2	2	NA	NA	2	2	1	NA	2	2	NA	NA
chr01	54320	54320	S	1	2	1	2	1	2	1	2	1	2	2	1	1	2	2	1	2	2	1	1	2	2	1	1	2	2	1	1	2	2	1	1
chr01	54479	54479	S	1	NA	1	2	1	2	1	NA	1	2	NA	1	1	2	2	1	2	2	1	1	NA	2	1	1	2	2	1	1	2	2	1	1
chr01	54482	54482	S	1	NA	1	2	1	2	1	NA	1	2	NA	1	1	2	2	1	2	2	1	1	NA	2	1	1	2	2	1	1	2	2	1	1
chr01	54509	54509	S	1	2	1	2	1	2	1	2	1	2	2	1	1	2	2	1	2	2	1	NA	2	2	1	1	2	2	1	1	2	2	1	1
chr01	54662	54662	S	1	2	1	2	1	2	1	2	1	2	2	1	1	2	2	1	2	2	1	1	2	2	1	1	2	2	1	1	2	2	1	1
chr01	54680	54680	S	1	2	1	2	1	2	1	2	1	2	2	1	1	2	2	1	2	2	1	1	2	2	1	1	2	2	1	1	2	2	1	1
chr01	54743	54743	S	1	2	1	2	1	2	1	2	1	2	NA	NA	1	2	2	1	2	2	1	1	2	2	1	1	2	2	1	1	2	2	1	1
chr01	54785	54785	S	NA	2	NA	NA	1	2	NA	2	1	2	2	1	1	2	2	1	2	2	1	1	2	2	1	1	2	2	1	1	2	2	1	1
chr01	54807	54807	S	1	2	1	2	1	2	1	2	1	2	2	1	1	2	2	1	2	2	1	1	2	2	1	1	2	2	1	1	2	2	1	1
chr01	55146	55146	S	1	2	1	2	1	2	1	2	1	2	2	1	1	2	2	1	2	2	1	1	2	2	1	1	2	2	1	1	2	2	1	1
chr01	55172	55172	S	1	2	1	2	1	2	1	2	1	2	2	1	1	2	2	1	2	2	1	1	2	2	NA	1	2	2	1	1	2	2	1	NA
chr01	55214	55214	S	1	2	1	2	1	2	1	2	1	2	2	1	1	2	2	1	2	2	1	1	2	2	1	1	2	2	1	1	2	2	1	1
chr01	55257	55257	S	1	2	1	2	1	2	1	2	1	2	2	1	1	2	2	1	2	2	1	1	2	2	1	1	2	2	1	1	2	2	1	1
chr01	55328	55328	S	1	2	1	2	1	2	1	2	1	2	2	1	1	2	2	1	2	2	1	1	2	2	1	1	2	2	1	1	2	2	1	1
chr01	55509	55509	S	1	2	1	2	1	2	1	2	1	2	2	1	1	2	2	1	2	2	1	1	2	2	1	1	2	2	NA	1	2	2	1	1
chr01	55689	55689	S	1	2	1	2	1	2	1	2	1	2	2	1	1	2	2	1	2	2	1	1	2	2	1	1	2	2	1	1	2	2	1	1
chr01	55794	55794	S	1	2	1	2	1	2	1	2	1	2	2	1	1	2	2	1	2	2	1	1	2	2	1	1	2	2	1	1	2	2	1	1
chr01	56008	56008	S	1	2	1	2	1	2	1	2	1	2	2	1	1	2	2	1	2	2	1	1	2	2	1	1	2	2	1	1	2	2	NA	1
chr01	56059	56059	S	1	2	1	2	1	2	1	NA	1	2	2	1	1	2	NA	1	2	2	1	1	2	2	1	1	2	2	1	1	2	2	1	1
chr01	56108	56108	S	1	2	1	2	1	2	1	2	1	2	2	1	1	2	NA	1	2	2	1	1	2	2	1	1	2	2	1	1	2	2	1	1
chr01	56130	56130	S	1	2	1	2	1	2	1	2	1	2	2	1	1	2	2	1	2	2	1	1	2	2	1	1	2	2	1	1	2	2	1	1
chr01	56145	56145	S	1	2	1	2	1	2	1	2	1	2	2	1	1	2	2	1	2	2	1	1	2	2	1	1	2	2	1	1	2	2	1	1
chr01	56196	56196	S	1	2	1	2	1	2	1	2	1	2	NA	1	1	2	2	1	2	2	1	1	2	2	1	1	2	2	1	1	2	2	1	1
chr01	56352	56352	S	1	2	1	2	1	2	1	2	1	2	2	1	1	2	2	1	2	2	1	1	2	2	1	1	2	2	1	1	2	2	1	1
chr01	56787	56787	S	1	2	NA	2	1	2	1	2	NA	2	NA	1	1	NA	2	1	2	2	1	1	2	NA	1	1	NA	NA	1	1	2	2	1	NA
chr01	56872	56872	S	1	2	1	2	1	2	1	2	1	2	2	1	1	2	2	1	2	2	1	1	2	NA	1	1	2	2	1	1	2	2	1	1
chr01	56879	56879	S	1	2	1	2	1	2	1	2	1	2	2	1	1	2	2	1	2	2	1	1	2	NA	1	1	2	2	1	1	2	2	1	1
chr01	56895.5	56895.5	I	1	2	1	2	1	2	1	2	1	2	2	1	1	2	2	1	2	2	1	1	2	2	1	1	2	2	1	1	2	2	1	1
chr01	56905	56905	S	1	2	1	2	1	2	1	2	1	2	2	1	1	2	2	1	2	2	1	1	2	2	1	1	2	2	1	1	2	2	1	1
chr01	57042	57042	S	1	2	1	2	1	2	1	2	1	2	NA	1	1	2	2	1	2	2	1	1	2	2	1	1	2	2	1	1	2	2	1	1
chr01	57156	57156	S	1	2	1	2	1	2	1	2	1	2	2	1	1	2	2	1	2	2	1	1	2	2	1	1	2	2	1	1	2	2	1	1
chr01	57321	57321	S	1	NA	1	NA	1	2	1	NA	1	NA	NA	1	1	NA	NA	1	2	2	1	1	NA	NA	1	1	NA	NA	1	1	2	NA	1	1
chr01	57670	57670	S	1	2	1	2	1	2	1	2	1	2	NA	1	1	2	NA	1	2	2	1	1	2	2	1	1	2	NA	1	1	2	NA	1	1
chr01	57854	57854	S	1	2	1	2	1	2	1	2	1	2	2	1	1	2	2	1	2	2	1	1	2	2	1	1	2	2	1	1	2	2	1	1
chr01	58074	58074	S	1	2	1	2	1	2	1	2	1	2	2	1	1	2	2	1	2	2	1	1	2	2	1	1	2	2	1	1	2	2	1	1
chr01	58167	58167	S	1	2	1	2	1	2	1	2	1	2	2	1	1	2	2	1	2	2	1	1	2	2	1	1	2	2	1	1	2	2	1	1
chr01	59230	59230	S	1	1	2	2	1	1	2	2	1	2	NA	1	1	2	2	1	2	2	1	1	2	2	1	1	2	2	1	1	2	2	1	1
chr01	59350	59350	S	1	1	2	2	1	1	2	2	1	2	2	1	1	2	2	1	2	2	1	1	2	2	1	1	2	2	1	1	2	2	1	1
chr01	59660	59660	S	1	1	2	2	1	1	2	2	1	2	2	1	1	2	2	1	2	2	1	1	2	2	1	1	2	2	1	1	2	2	1	1
chr01	59758	59758	S	1	1	2	2	1	1	2	2	1	2	2	1	1	2	2	1	2	2	1	1	2	2	1	1	2	2	1	1	2	2	1	1
chr01	60199	60199	S	1	1	2	2	1	1	2	2	1	2	NA	1	1	2	2	1	2	2	1	1	2	2	1	1	2	2	1	1	2	2	1	1
chr01	60268	60268	S	1	1	2	2	1	1	2	2	1	2	2	1	1	2	2	1	2	2	1	1	2	2	1	1	2	2	1	1	2	2	1	1
chr01	60388	60388	S	1	1	2	2	1	1	2	2	1	2	2	NA	1	2	2	1	NA	2	1	1	2	2	1	1	2	2	1	1	2	2	1	1
chr01	60775	60775	S	1	1	2	2	1	1	2	2	1	2	2	1	1	2	2	1	2	2	1	1	2	2	1	1	2	2	1	1	2	2	1	1
chr01	60913	60913	S	1	1	2	NA	1	1	NA	2	1	NA	NA	1	1	2	2	1	2	2	1	1	2	2	1	1	2	NA	1	1	2	2	1	1
chr01	61586	61586	S	1	1	2	2	1	1	2	2	1	2	2	1	1	2	2	1	2	2	1	1	2	2	1	1	2	2	1	1	2	2	1	1
chr01	61679	61679	S	NA	1	2	2	1	1	NA	NA	NA	2	2	1	1	2	NA	1	2	NA	1	1	2	NA	1	1	NA	2	1	1	2	2	1	1
chr01	61745	61745	S	1	1	2	2	1	1	2	2	1	2	2	1	1	2	2	1	NA	2	1	1	2	2	1	1	2	2	1	1	2	2	1	1
chr01	61769	61769	S	1	1	2	2	1	1	2	2	1	2	NA	1	1	2	NA	1	2	2	1	NA	2	2	1	1	NA	2	1	1	2	2	1	1
chr01	61991	61991	S	1	1	2	2	1	1	NA	2	1	2	2	1	1	2	2	1	2	2	1	1	2	2	1	1	2	2	1	1	2	NA	1	1
chr01	62054	62054	S	1	1	2	2	1	1	2	2	1	2	2	1	1	2	2	1	2	2	1	1	2	2	1	1	2	2	1	1	2	2	1	1
chr01	62132	62132	S	1	1	2	2	1	1	2	2	1	2	2	1	1	2	2	1	2	2	1	1	2	2	1	1	2	2	1	1	2	2	1	1
chr01	62135	62135	S	1	1	2	2	1	1	2	2	1	2	NA	1	1	2	2	1	2	2	1	1	2	2	1	1	2	2	1	1	2	2	1	1
chr01	62285	62285	S	1	1	2	2	1	1	2	2	1	2	2	1	1	2	2	1	2	2	1	1	2	2	1	1	2	2	1	1	2	2	1	1
chr01	62309	62309	S	1	1	2	2	1	1	2	2	1	2	2	1	1	2	2	1	2	2	1	1	2	2	1	1	2	2	1	1	2	2	1	1
chr01	62362	62362	S	1	1	2	2	1	1	2	2	1	2	2	1	1	2	2	1	2	2	1	1	2	2	1	1	2	2	1	1	2	2	1	1
chr01	62566	62566	S	1	1	2	2	1	1	2	2	1	2	2	1	1	2	2	1	2	2	1	1	2	2	1	1	2	2	1	1	2	2	1	1
chr01	62655	62655	S	1	1	2	2	1	1	2	2	1	2	2	1	1	2	2	1	2	2	1	1	2	2	1	1	2	2	1	1	2	2	1	1
chr01	62727	62727	S	1	1	2	2	1	1	2	2	1	2	NA	1	1	2	2	1	2	2	1	1	2	2	1	1	2	2	1	1	2	2	1	1
chr01	62951	62951	S	1	1	2	2	1	1	2	2	1	2	2	1	1	2	2	1	2	2	1	NA	2	2	1	1	2	2	1	1	2	2	1	1
chr01	63026	63026	S	1	1	2	2	1	1	2	2	1	2	2	1	1	2	2	1	2	2	1	1	2	2	1	1	2	2	1	1	2	2	1	1
chr01	63386	63386	S	1	1	2	2	1	1	2	2	1	2	2	1	1	2	2	1	2	2	1	1	2	2	1	1	2	2	1	1	2	2	1	1
chr01	63521	63521	S	1	1	2	2	1	1	2	2	1	2	2	1	1	2	2	1	2	2	1	1	2	2	1	1	2	2	1	1	2	2	1	1
chr01	63561	63561	S	1	1	2	2	1	1	2	2	1	2	2	1	1	2	2	1	2	2	1	1	2	2	1	1	2	2	1	1	2	2	1	1
chr01	63659	63659	S	1	1	2	2	1	1	2	2	1	2	2	1	1	2	2	1	2	2	1	NA	2	2	1	1	2	2	1	1	2	2	1	1
chr01	64095	64095	S	1	1	2	2	1	1	2	2	1	2	2	1	1	2	2	1	2	2	1	1	2	2	1	1	2	2	1	1	2	2	1	1
chr01	64280	64280	S	1	1	2	2	1	1	2	2	1	2	2	NA	1	2	2	1	2	2	1	1	2	2	1	1	2	2	NA	NA	2	2	1	1
chr01	64478	64478	S	1	1	2	2	1	1	2	2	1	2	2	1	1	2	2	1	2	2	1	1	2	2	1	1	2	2	1	1	2	2	1	1
chr01	64664	64664	S	1	1	2	2	1	1	2	2	1	2	2	1	1	2	2	1	2	2	1	1	2	2	1	1	2	2	1	1	2	2	1	1
chr01	64677	64677	S	1	1	2	2	1	1	2	2	1	2	2	1	1	2	2	1	2	2	1	1	2	2	1	1	2	2	1	1	2	2	1	1
chr01	64782	64782	S	1	1	NA	NA	1	1	NA	NA	1	NA	NA	1	1	NA	NA	1	NA	NA	NA	1	NA	NA	1	1	NA	NA	1	1	NA	NA	1	1
chr01	64908	64908	S	1	1	2	2	1	1	2	2	1	2	2	1	1	2	2	1	2	2	1	1	2	2	1	1	2	2	1	1	2	2	1	1
chr01	65037	65037	S	1	1	2	2	1	1	2	2	1	2	2	1	1	2	2	1	2	2	1	1	2	2	1	1	NA	2	1	1	2	2	1	1
chr01	65489	65489	S	1	1	2	2	1	1	2	2	1	2	2	1	1	2	2	1	2	2	1	1	2	2	1	1	2	2	1	1	2	2	1	1
chr01	66004	66004	S	1	1	2	2	1	1	2	2	1	2	2	1	1	2	2	1	2	2	1	1	2	2	1	1	2	2	1	1	2	2	1	1
chr01	66130	66130	S	1	1	2	2	1	1	NA	2	1	2	NA	1	1	2	NA	1	2	2	1	1	2	2	1	1	2	2	1	1	2	2	1	1
chr01	67121	67121	S	1	1	2	2	1	1	2	2	1	2	2	1	1	2	2	1	2	2	1	1	2	2	1	1	2	2	1	1	2	2	1	1
chr01	67270	67270	S	1	1	2	2	1	1	2	2	1	2	2	1	1	2	2	NA	2	2	1	1	2	2	1	1	2	2	NA	1	2	2	1	1
chr01	67276	67276	S	1	1	2	2	1	1	2	2	1	2	2	1	1	2	2	1	2	2	1	1	2	2	1	1	2	2	1	1	2	2	1	1
chr01	67477	67477	S	1	1	2	2	1	1	2	2	1	2	2	1	1	2	2	1	2	2	1	1	2	2	1	1	2	2	1	1	2	2	1	1
chr01	67716	67716	S	1	1	2	2	1	1	2	NA	1	2	2	1	1	2	2	1	2	NA	1	1	2	2	1	NA	2	2	1	1	2	2	1	1
chr01	67856	67856	S	1	1	2	2	1	1	1	2	1	2	2	1	1	2	2	1	2	2	1	1	2	2	1	1	2	2	1	1	2	2	1	1
chr01	68623	68623	D	1	2	1	2	1	2	1	NA	1	NA	2	1	1	2	2	1	NA	NA	1	1	2	2	1	1	NA	NA	1	1	NA	NA	1	1
chr01	68680	68680	S	1	2	1	2	1	2	1	2	1	2	2	1	1	2	2	1	2	2	1	1	2	2	1	1	2	2	1	1	2	2	1	1
chr01	68726	68726	S	1	2	1	2	1	2	1	2	1	2	NA	NA	1	2	NA	1	2	2	1	1	2	2	1	1	2	NA	1	1	NA	2	1	1
chr01	68740	68740	S	1	2	1	2	1	2	1	2	1	2	2	1	1	2	2	1	2	2	1	1	2	2	1	1	2	2	1	1	2	2	1	NA
chr01	68870	68870	S	1	2	1	2	1	2	1	2	1	2	2	1	1	2	2	1	2	2	1	1	2	2	1	1	2	2	1	1	2	2	1	1
chr01	69113	69113	S	1	2	1	2	1	2	1	NA	1	2	2	1	1	2	2	1	2	2	1	1	2	2	1	1	2	2	1	1	2	2	1	1
chr01	69281	69281	S	1	2	1	NA	1	2	1	2	1	2	NA	1	1	2	2	1	2	2	1	1	NA	2	1	1	2	2	1	1	2	2	1	1
chr01	69404	69404	S	1	2	1	2	1	2	1	2	1	2	2	1	1	2	2	1	2	2	1	1	2	2	1	1	2	2	1	1	2	2	1	1
chr01	69586	69586	S	1	2	1	2	1	2	1	2	1	2	2	1	1	2	2	1	2	2	1	1	2	2	1	1	2	2	1	1	2	2	1	1
chr01	69604	69604	S	1	2	1	2	1	2	1	2	1	2	2	1	1	2	2	1	2	2	1	1	2	2	1	1	2	2	1	1	2	2	1	1
chr01	69726	69726	S	1	NA	1	NA	1	NA	1	NA	1	NA	NA	1	1	NA	NA	1	NA	NA	1	1	NA	NA	1	1	NA	NA	1	1	NA	NA	1	1
chr01	69731	69743	M	1	NA	1	NA	1	NA	1	NA	1	NA	NA	1	1	NA	NA	1	NA	NA	1	1	NA	NA	1	1	NA	NA	1	1	NA	NA	1	1
chr01	69768	69768	S	1	2	1	2	1	2	1	2	1	2	2	1	1	2	2	1	2	2	1	1	2	2	1	1	2	2	1	1	2	2	1	1
chr01	69846	69846	S	NA	NA	NA	NA	NA	NA	NA	NA	NA	NA	NA	NA	NA	NA	NA	NA	NA	NA	NA	NA	NA	NA	NA	NA	NA	NA	NA	NA	NA	NA	NA	NA
chr01	69952	69952	S	1	2	1	2	1	2	1	2	1	2	2	1	1	2	2	1	NA	2	1	1	2	2	1	1	2	2	1	1	2	2	1	1
chr01	69982	69982	S	1	2	1	2	NA	2	1	2	1	2	2	1	1	2	2	1	2	2	1	1	2	2	1	1	2	2	1	1	2	2	1	1
chr01	70025	70025	S	1	2	1	2	1	2	1	2	1	2	2	1	1	2	2	1	2	2	1	1	2	2	1	1	2	2	1	1	2	2	1	1
chr01	70046	70046	S	1	2	1	2	1	2	1	2	1	2	2	1	1	2	2	1	2	2	1	1	2	2	1	1	2	2	1	1	2	2	1	1
chr01	70072	70072	S	1	2	1	2	1	2	1	2	1	2	2	1	1	2	2	1	2	2	1	1	2	2	1	1	2	2	1	1	2	2	1	1
chr01	70196.5	70196.5	I	NA	NA	NA	NA	NA	NA	NA	NA	NA	NA	NA	NA	NA	NA	NA	NA	NA	NA	NA	NA	NA	NA	NA	NA	NA	NA	NA	NA	NA	NA	NA	NA
chr01	70229	70229	S	1	2	1	2	1	2	1	2	1	2	2	1	1	2	2	1	2	2	1	1	2	2	1	1	2	NA	1	1	2	2	1	1
chr01	70346	70346	S	1	2	1	2	1	2	1	2	1	2	2	1	1	2	2	1	2	2	1	1	2	2	1	1	2	2	1	1	2	2	1	1
chr01	70462	70462	S	1	2	1	2	1	2	1	2	1	2	2	1	1	2	2	1	2	NA	1	1	2	2	1	1	2	2	1	1	2	2	1	1
chr01	70498	70498	S	1	2	1	2	1	2	1	2	1	2	2	1	1	2	2	1	2	2	1	1	2	2	1	1	2	2	1	1	2	2	1	1
chr01	70529	70529	D	NA	2	NA	2	NA	2	NA	2	NA	2	2	NA	NA	2	2	NA	2	2	NA	NA	2	2	NA	NA	2	2	NA	NA	2	2	NA	NA
chr01	70622	70622	S	1	2	1	2	1	2	1	2	1	2	2	1	1	2	2	1	2	2	1	1	2	2	1	1	2	2	1	1	2	2	1	1
chr01	70906	70906	S	1	2	1	2	1	2	1	2	1	2	NA	1	1	2	2	1	2	2	1	1	2	2	1	1	2	2	1	1	2	2	1	1
chr01	70944	70944	S	NA	2	NA	2	1	2	NA	2	1	2	2	NA	1	2	2	1	2	2	1	NA	2	2	NA	NA	2	2	1	1	2	2	1	NA
chr01	71000.5	71000.5	I	1	2	1	2	NA	2	NA	2	1	2	2	1	1	2	2	1	2	2	1	1	2	2	1	1	2	2	1	1	2	2	1	1
chr01	71009	71009	S	1	2	1	2	NA	2	NA	2	1	2	2	1	1	2	2	1	2	2	1	1	2	2	1	1	2	2	1	1	2	2	1	1
chr01	71282	71282	S	1	2	1	2	1	2	1	2	1	2	2	1	1	2	2	1	2	2	1	1	2	2	1	1	2	2	1	1	2	2	1	1
chr01	71313	71313	S	1	2	1	2	1	2	1	2	1	2	2	1	1	2	2	1	2	2	1	1	2	2	1	1	2	2	1	1	2	2	1	1
chr01	71532	71532	S	1	2	1	2	1	2	1	2	1	2	2	1	1	2	2	1	2	2	1	1	2	2	NA	1	2	2	1	1	2	2	1	1
chr01	71541	71544	D	1	2	1	2	1	2	1	2	1	2	2	1	1	2	2	1	2	2	1	1	2	2	1	1	2	2	1	1	2	2	1	1
chr01	71602	71602	S	1	2	1	2	1	2	1	2	1	2	2	1	1	2	2	1	2	2	1	1	2	2	1	1	2	2	1	1	2	2	1	1
chr01	71617	71617	S	1	2	1	2	1	2	1	2	1	2	2	1	1	2	2	1	2	2	1	1	2	2	1	1	2	2	1	1	2	2	1	1
chr01	72953	72953	S	1	2	NA	2	1	2	1	2	1	2	2	NA	1	2	2	NA	2	2	1	1	2	2	1	1	2	2	1	1	2	2	1	1
chr01	73491	73491	S	1	2	1	2	1	2	1	2	1	2	2	1	1	2	2	1	2	2	1	1	2	2	1	1	2	2	1	1	2	2	1	1
chr01	73520	73520	S	1	2	1	2	1	2	1	2	1	2	2	1	1	2	2	1	2	2	1	1	2	2	1	1	2	2	1	1	2	2	1	1
chr01	73645	73645	S	1	2	1	2	1	2	1	2	1	2	2	1	1	2	2	1	2	2	1	1	2	2	1	1	2	2	1	1	2	2	1	1
chr01	73663	73663	S	1	2	1	2	1	2	1	2	1	2	2	1	1	2	2	1	2	2	1	1	2	2	1	1	2	2	1	1	2	2	1	1
chr01	73695	73695	S	1	2	1	2	1	2	1	2	1	2	2	1	1	2	2	1	2	2	1	1	2	2	1	1	2	2	1	1	2	2	1	1
chr01	73704	73704	S	1	2	1	2	1	2	1	2	1	2	2	1	1	2	2	1	2	2	1	1	2	2	1	1	2	2	1	1	2	2	1	1
chr01	73721	73721	S	1	2	1	2	1	2	1	2	1	2	2	1	1	2	2	1	2	2	1	1	2	2	1	1	2	2	1	1	2	2	1	1
chr01	73802	73802	S	1	2	1	2	1	2	1	2	1	2	2	1	1	2	2	1	2	2	1	1	2	2	1	1	2	2	1	NA	2	2	1	1
chr01	74137	74137	S	1	2	1	2	1	2	1	2	1	2	2	1	1	2	2	1	2	2	1	1	2	2	1	1	2	2	1	1	2	2	1	1
chr01	74208.5	74210	M	1	2	1	2	1	2	1	2	1	2	2	1	1	2	2	1	2	2	1	1	2	2	1	1	2	2	1	1	2	2	1	1
chr01	74228	74228	S	1	2	1	2	1	2	1	2	1	2	2	1	1	2	2	1	2	2	1	1	2	2	1	1	2	2	1	1	2	2	1	1
chr01	74242	74242	S	1	2	1	2	1	2	1	2	1	2	2	1	1	2	2	1	2	2	1	1	2	2	1	1	2	2	1	1	2	2	1	1
chr01	74724	74724	S	1	2	1	2	1	2	1	2	1	2	2	1	1	2	2	1	2	2	1	1	2	2	1	1	2	2	1	1	2	2	1	1
chr01	74731	74731	S	1	2	1	2	1	2	1	2	1	2	2	1	1	2	2	1	2	2	1	1	2	2	1	1	2	2	1	1	2	2	1	1
chr01	74827	74827	S	1	2	1	2	1	2	1	2	1	2	NA	1	1	2	2	1	2	2	1	1	2	2	1	1	2	2	1	1	2	2	1	1
chr01	74844	74844	S	1	2	1	2	1	2	1	2	1	2	2	1	1	2	2	1	2	2	1	1	2	2	1	1	2	2	1	1	2	2	1	1
chr01	75039	75039	S	1	2	1	2	1	2	1	2	1	2	2	1	1	2	2	1	2	2	1	1	2	2	1	1	2	2	1	1	2	2	1	1
chr01	75074	75074	S	1	2	1	2	1	2	1	NA	1	2	2	1	1	2	2	1	2	NA	1	1	2	2	1	1	2	2	1	1	2	2	1	1
chr01	75212	75212	S	1	NA	1	NA	1	NA	1	2	1	2	NA	1	1	2	NA	1	NA	2	1	1	2	NA	1	1	2	NA	1	1	2	2	1	1
chr01	75276.5	75278	M	1	2	1	2	1	2	1	2	1	2	2	1	1	2	2	1	2	2	1	1	2	2	1	1	2	2	1	1	2	2	1	1
chr01	75913	75913	S	1	2	1	2	1	2	1	2	1	2	2	1	1	2	2	1	2	2	1	1	2	2	1	1	2	2	1	1	2	2	1	1
chr01	76031	76031	S	1	2	1	2	1	2	1	2	1	2	2	1	1	2	2	1	2	2	1	1	2	2	1	1	2	2	1	1	2	2	1	1
chr01	76052	76052	S	NA	NA	1	NA	1	NA	1	NA	NA	NA	NA	NA	1	NA	2	1	NA	NA	1	1	NA	NA	1	1	NA	2	1	NA	NA	NA	1	NA
chr01	76097	76097	S	1	2	1	2	1	2	1	2	1	2	2	1	1	2	2	1	2	2	1	1	2	2	1	1	2	2	1	1	2	2	1	1
chr01	76118	76118	S	1	2	1	2	1	2	1	2	1	2	2	1	1	2	2	1	2	2	1	1	2	2	1	1	2	2	1	1	2	2	1	1
chr01	76267	76267	S	1	2	1	2	1	2	1	2	1	2	2	1	1	2	2	1	2	2	1	1	2	2	1	1	2	2	1	1	2	2	1	1
chr01	76418	76418	S	1	2	1	2	1	2	1	2	1	2	NA	1	1	2	NA	1	1	2	1	1	1	2	1	1	2	2	1	1	2	2	1	1
chr01	76497	76498	M	1	2	1	2	1	2	1	2	1	2	NA	1	1	2	2	1	1	2	1	1	1	2	1	1	2	2	1	1	2	2	1	1
chr01	76556	76556	S	1	2	1	2	1	2	1	2	NA	2	2	1	1	2	2	1	1	2	1	1	1	NA	1	1	NA	2	1	1	2	2	1	1
chr01	76841	76841	S	1	2	1	2	1	2	1	2	1	NA	NA	1	1	2	NA	1	1	2	1	1	1	2	1	1	2	2	1	1	2	2	1	1
chr01	76862	76862	S	1	2	1	2	1	2	1	2	1	2	2	1	1	2	2	1	1	2	1	1	1	2	1	1	2	2	1	1	2	2	1	1
chr01	76877	76877	S	1	2	1	2	1	2	1	2	1	2	2	1	1	2	2	1	1	2	1	1	1	2	1	1	2	2	1	1	2	2	1	1
chr01	77074	77074	S	1	2	1	2	1	2	1	2	1	2	2	1	1	2	2	1	1	2	1	1	1	2	1	1	2	2	1	1	2	2	1	1
chr01	77116	77116	S	1	2	1	2	1	2	1	2	1	2	2	1	1	2	2	1	1	2	1	1	1	2	1	1	2	2	1	NA	2	2	1	1
chr01	77153	77153	S	1	2	NA	2	NA	2	NA	2	1	2	2	NA	NA	2	2	NA	1	2	1	1	NA	2	NA	NA	2	2	1	NA	2	2	NA	NA
chr01	77434	77434	S	1	2	1	2	1	2	1	NA	1	2	NA	1	1	2	NA	1	1	2	1	1	1	2	1	1	2	2	1	1	2	2	1	1
chr01	77555	77555	S	1	2	1	2	1	2	1	2	1	2	2	1	1	2	2	1	1	2	1	1	1	2	1	1	2	2	1	1	2	2	1	1
chr01	77738	77738	S	1	NA	1	2	1	2	1	2	NA	2	NA	1	NA	NA	2	1	1	2	1	1	1	2	NA	NA	NA	NA	1	1	2	2	1	1
chr01	77885	77885	S	1	2	1	2	1	2	1	2	1	2	2	1	1	2	2	1	1	2	1	1	1	2	1	1	2	2	1	1	2	2	1	1
chr01	78188	78188	S	1	2	1	2	1	2	1	2	1	2	2	1	1	2	2	1	1	2	1	2	1	2	1	2	2	2	1	1	2	2	1	1
chr01	78347	78347	S	1	2	1	2	1	2	1	2	1	2	2	NA	1	2	2	1	1	2	1	2	1	2	1	2	2	2	1	1	2	2	1	1
chr01	78393	78393	S	1	2	1	2	1	2	1	2	1	2	NA	1	1	2	2	1	1	2	1	2	1	2	1	2	2	2	1	1	2	2	1	1
chr01	78462	78462	S	NA	NA	NA	NA	1	2	1	NA	1	2	2	1	1	2	2	1	1	2	1	2	1	2	NA	2	2	2	1	1	2	2	1	1
chr01	78561	78561	S	1	2	1	2	1	2	1	2	1	2	2	1	1	2	NA	1	1	2	1	2	1	2	1	2	2	2	1	1	2	NA	1	1
chr01	78701	78701	S	1	2	1	2	1	2	1	2	1	2	2	1	1	2	2	1	1	2	1	2	1	2	1	2	2	2	1	1	2	2	1	1
chr01	78911	78911	S	1	2	1	2	1	2	1	2	1	2	2	1	1	2	2	1	1	2	1	2	1	2	1	2	2	2	1	1	2	2	1	1
chr01	78930	78930	S	1	2	1	2	1	2	1	2	1	2	2	1	1	2	2	1	1	2	1	2	1	2	1	2	2	2	1	1	2	2	1	1
chr01	78970.5	78974	M	1	2	1	2	1	2	1	2	1	2	2	1	1	2	2	1	1	2	1	2	1	2	1	2	2	2	1	1	2	2	1	1
chr01	79013	79013	S	1	2	NA	2	NA	2	NA	2	1	2	2	1	1	2	2	1	1	2	1	2	1	2	NA	2	2	2	1	1	2	NA	1	1
chr01	79086	79086	S	1	2	1	2	1	2	1	2	1	2	2	1	1	2	NA	1	1	2	1	2	1	2	1	2	NA	2	1	1	2	NA	1	1
chr01	79379	79379	S	1	2	1	2	1	2	1	2	1	2	2	1	1	2	2	1	1	2	1	2	1	2	1	2	2	2	1	1	2	2	1	1
chr01	79435	79435	S	1	2	1	2	1	2	1	2	1	NA	2	1	1	2	2	1	1	2	1	2	1	2	1	2	2	2	1	1	2	2	1	1
chr01	79450	79450	S	1	2	1	2	1	2	1	2	1	2	2	1	1	2	2	1	1	2	1	2	1	2	1	2	2	2	1	1	2	2	1	1
chr01	79568.5	79568.5	I	1	2	1	2	1	2	1	2	1	2	2	1	1	2	2	1	1	2	1	2	1	2	1	2	2	2	1	1	2	2	1	1
chr01	79590	79590	D	1	2	1	2	NA	2	1	2	NA	2	2	NA	NA	NA	2	NA	1	2	1	2	NA	2	1	2	2	2	NA	NA	2	2	NA	NA
chr01	79660	79660	S	1	2	1	2	1	2	1	2	1	2	2	1	1	2	2	1	1	2	1	2	1	2	1	2	2	2	1	1	2	2	1	1
chr01	79681	79681	S	1	2	1	2	1	2	1	2	1	2	2	1	1	2	2	1	1	2	1	2	1	2	1	2	2	2	1	1	2	2	1	1
chr01	79808	79808	S	1	2	1	2	1	2	1	2	1	2	2	1	1	2	2	1	1	2	1	2	1	2	1	2	2	2	1	1	2	2	1	1
chr01	79901	79901	S	1	2	1	2	1	2	1	2	1	2	2	1	1	2	2	1	1	2	1	2	1	2	1	2	2	2	1	1	2	2	1	1
chr01	79925	79925	S	1	2	1	2	1	2	1	2	1	2	2	1	1	2	2	1	1	2	1	2	1	2	1	2	2	2	1	1	2	2	1	1
chr01	80078	80078	S	1	2	1	2	1	2	1	2	1	2	2	1	1	2	2	1	1	2	1	2	1	2	1	2	2	2	1	1	2	2	1	1
chr01	80555	80555	S	1	2	1	2	1	2	1	2	1	2	2	1	1	2	2	1	1	2	1	2	1	2	1	2	2	2	1	1	2	2	1	1
chr01	80947	80947	S	1	2	1	2	1	2	1	2	1	2	2	1	1	2	2	1	1	2	1	2	1	NA	1	2	2	2	1	1	2	2	1	1
chr01	81692	81692	S	1	2	1	2	1	2	1	2	1	2	2	1	1	2	2	1	1	2	1	2	1	2	1	2	2	2	1	1	2	2	1	1
chr01	81732	81732	S	1	2	1	2	1	2	1	2	1	2	2	1	1	2	2	1	1	2	1	2	1	2	1	2	2	2	1	1	2	2	1	1
chr01	81740	81740	S	1	2	1	2	1	2	1	2	1	2	2	1	1	2	2	1	1	2	1	2	1	2	1	2	2	2	1	1	2	2	1	1
chr01	81842	81842	S	1	2	1	2	1	2	1	2	1	2	2	1	1	2	2	1	1	2	1	2	1	2	1	2	2	2	1	1	2	2	1	1
chr01	82077	82077	S	1	2	1	2	1	2	1	2	1	2	2	1	1	2	2	1	1	2	1	2	1	2	1	2	2	2	1	1	2	2	1	1
chr01	82100	82100	S	1	2	1	2	1	2	1	2	1	2	2	1	1	2	2	1	1	2	1	2	1	2	1	2	2	2	1	1	2	2	1	1
chr01	82231	82231	S	1	2	1	2	1	2	1	2	1	2	2	1	1	2	2	1	1	2	1	2	1	2	1	2	2	2	1	1	2	2	1	1
chr01	82245	82245	S	1	2	1	2	1	2	1	2	1	2	2	1	1	2	2	1	1	2	1	2	1	2	1	2	2	2	1	1	2	2	1	1
chr01	82324	82324	S	1	2	1	2	1	2	1	2	1	2	2	1	1	2	2	1	1	2	1	2	1	2	1	2	2	2	1	1	2	2	1	1
chr01	82380	82380	S	1	2	1	2	1	2	1	2	1	2	2	1	1	2	2	1	1	2	1	2	1	2	1	2	2	2	1	1	2	2	1	1
chr01	82445	82445	S	1	2	1	2	1	2	1	2	1	2	2	1	1	2	2	1	1	2	1	2	1	2	1	2	2	2	1	1	2	2	1	1
chr01	82663	82663	S	1	2	1	2	1	2	1	2	1	2	NA	1	1	2	NA	1	1	2	1	2	1	2	1	2	2	2	1	1	2	NA	1	1
chr01	82671	82671	S	1	2	1	2	1	2	1	2	1	2	NA	1	1	2	NA	1	1	2	1	2	1	2	1	2	2	2	1	1	2	NA	1	1
chr01	82712	82712	S	1	2	1	2	1	2	1	2	1	2	2	1	1	2	2	1	1	2	1	2	1	2	1	2	2	2	1	1	2	2	1	1
chr01	83310	83310	S	1	2	1	2	1	2	1	2	NA	2	NA	1	1	2	NA	1	1	2	1	2	1	2	1	2	2	2	1	1	2	2	1	1
chr01	83338	83338	S	1	2	NA	NA	1	2	1	NA	1	2	NA	NA	NA	2	2	1	1	2	NA	NA	1	NA	1	2	2	2	NA	NA	2	2	NA	NA
chr01	83614	83614	S	1	2	1	2	1	2	1	2	1	2	2	1	1	2	2	1	1	2	1	2	1	2	1	2	2	2	1	1	2	2	1	1
chr01	83756	83756	S	1	2	1	2	1	2	1	2	1	2	2	1	1	2	2	1	1	2	1	2	1	2	1	2	2	2	1	1	2	2	1	1
chr01	83904	83904	S	1	2	1	2	1	2	1	2	1	2	2	1	1	2	2	1	1	2	1	2	1	2	1	2	2	2	1	1	2	2	1	1
chr01	84107	84107	S	1	2	1	2	1	2	1	2	1	2	NA	1	1	2	2	1	1	2	1	2	1	2	1	2	2	2	1	1	2	2	1	1
chr01	84109	84109	S	1	2	1	2	1	2	1	2	1	2	NA	1	1	2	2	1	1	2	1	2	1	2	1	2	2	2	1	1	2	2	1	1
chr01	84168	84168	S	1	NA	1	2	1	2	1	2	1	2	2	1	1	2	2	1	1	2	1	2	1	2	1	2	2	2	1	1	2	2	1	1
chr01	84320	84320	S	1	2	1	2	1	2	1	2	1	2	2	1	1	2	2	1	1	2	1	2	1	2	1	2	2	NA	1	1	2	2	1	1
chr01	84350	84350	S	1	2	1	2	1	2	1	2	1	2	2	1	1	2	2	1	1	2	1	2	1	2	1	2	2	2	1	1	2	2	1	1
chr01	84439	84439	S	1	2	1	2	1	2	1	2	1	2	2	1	1	2	NA	1	1	2	1	2	1	2	1	2	2	2	1	1	2	2	1	NA
chr01	84859	84859	S	1	2	1	2	1	2	1	2	1	2	2	1	1	2	2	1	1	2	1	2	1	2	1	2	2	2	1	1	2	2	1	NA
chr01	85035	85035	S	1	2	1	2	1	2	1	2	1	2	2	1	1	2	2	1	1	2	1	2	1	2	1	2	2	2	1	1	2	2	1	1
chr01	85266	85266	S	1	2	1	2	1	2	1	2	1	2	2	1	1	2	NA	1	1	2	1	2	1	2	1	2	2	2	1	1	2	2	1	1
chr01	85374	85374	S	1	2	1	2	1	2	1	2	1	2	2	1	1	2	2	1	1	2	1	2	1	2	1	2	2	2	1	1	2	2	1	1
chr01	85437	85437	S	1	2	1	2	1	2	1	2	1	2	2	1	1	2	2	1	1	2	1	2	1	2	1	2	2	2	1	1	2	2	1	1
chr01	85481	85481	S	1	2	1	2	1	2	1	2	1	2	2	1	1	2	2	1	1	2	1	2	1	2	1	2	2	2	1	1	2	2	1	1
chr01	85591	85591	S	1	2	1	2	1	2	1	2	1	2	2	1	1	2	2	1	1	2	1	2	1	2	1	2	2	2	1	1	2	2	1	1
chr01	86019	86019	S	1	2	1	2	1	2	1	2	NA	2	2	1	1	2	NA	1	1	2	1	2	1	2	1	2	2	2	1	1	2	2	1	1
chr01	86085	86085	S	1	2	1	2	1	2	1	2	1	2	2	1	1	2	2	1	1	2	1	2	1	2	1	2	2	2	1	1	2	2	1	1
chr01	86598	86598	S	1	2	1	2	1	2	1	2	1	2	2	1	1	2	2	1	1	2	1	2	1	2	1	2	2	2	2	1	2	2	2	1
chr01	86649	86649	S	1	NA	1	NA	1	NA	1	NA	1	2	NA	1	1	NA	2	1	1	NA	1	NA	1	NA	1	NA	NA	NA	2	1	2	NA	2	1
chr01	86850	86850	S	1	2	1	2	1	2	1	2	1	2	2	1	1	2	2	1	1	2	1	2	1	2	1	2	2	2	2	1	2	2	2	1
chr01	86940	86940	S	1	2	1	2	1	2	1	2	1	2	2	1	1	2	2	1	1	2	1	2	1	2	1	2	2	2	2	1	2	2	2	1
chr01	86964	86964	S	1	2	1	2	1	2	1	2	1	2	2	1	1	2	2	1	1	2	1	2	1	2	1	2	2	2	2	NA	2	2	2	1
chr01	87491	87491	S	1	2	1	2	1	2	1	2	1	2	2	1	1	2	2	1	1	2	1	2	1	2	1	2	2	2	2	1	2	2	2	1
chr01	87549	87549	S	1	2	1	2	1	2	1	2	1	2	2	1	1	2	2	1	1	2	1	2	1	2	1	2	2	2	2	1	2	2	2	1
chr01	87603	87603	S	1	2	1	2	1	2	1	2	1	2	2	1	1	2	2	1	NA	2	1	2	1	2	1	2	2	2	2	1	2	2	2	1
chr01	87609	87609	S	1	2	1	2	1	2	1	2	1	2	2	1	1	2	2	1	NA	2	1	2	1	2	1	2	2	2	2	1	2	2	2	1
chr01	87781	87781	S	1	2	1	2	1	2	1	2	1	2	2	1	1	2	2	1	1	2	1	NA	1	NA	1	NA	2	2	2	1	2	2	2	1
chr01	87860	87860	S	1	2	1	2	1	2	1	2	1	2	2	1	1	2	2	1	1	2	1	2	1	2	1	2	2	2	2	1	2	2	2	1
chr01	87912	87912	S	1	2	1	2	1	2	1	2	1	2	2	1	1	2	2	1	1	2	1	2	1	2	1	2	2	2	2	1	2	2	2	1
chr01	88009	88009	S	1	2	1	2	1	2	1	2	1	2	2	1	1	2	2	1	1	2	1	2	1	2	1	2	2	2	2	1	2	2	2	1
chr01	88213	88213	S	1	2	1	2	1	2	1	2	1	2	2	1	1	2	2	1	1	2	1	2	1	2	1	2	2	2	2	1	2	2	2	1
chr01	88394	88394	S	1	2	1	2	1	2	1	2	1	2	2	1	1	2	2	1	1	2	1	2	1	2	1	2	2	2	2	1	2	2	2	1
chr01	88639	88639	S	1	2	1	2	1	2	1	2	1	2	2	1	1	2	NA	1	1	2	1	2	1	2	1	2	2	1	2	1	2	1	2	1
chr01	88646	88646	S	1	2	1	2	1	2	1	2	1	2	NA	1	1	2	NA	1	1	2	1	2	1	2	1	2	2	1	2	1	2	1	2	1
chr01	88746	88746	S	1	2	1	2	1	2	1	2	1	2	2	1	1	2	2	1	1	2	1	2	1	2	1	2	2	1	2	1	2	1	2	1
chr01	90331	90331	S	1	2	1	2	1	2	1	2	1	2	2	1	1	2	2	1	1	2	1	2	1	2	1	2	2	1	2	1	2	1	2	1
chr01	90388	90388	S	1	2	1	2	1	2	1	2	1	2	2	1	1	2	2	1	1	2	1	2	1	2	1	2	2	1	2	1	2	1	2	1
chr01	90517	90517	S	1	2	1	2	1	2	1	2	1	2	2	1	1	2	2	1	1	NA	1	2	1	2	1	2	2	1	2	1	2	1	2	1
chr01	90666	90666	S	1	2	1	2	1	2	1	2	1	2	2	1	1	2	2	1	1	2	1	2	1	2	1	2	2	1	2	1	2	1	2	1
chr01	90925	90925	S	1	2	1	2	1	2	1	2	1	2	2	1	1	2	2	1	1	2	1	2	1	2	1	2	2	1	2	1	2	1	2	1
chr01	90982	90982	S	1	2	1	2	1	2	1	2	1	2	2	1	1	2	2	1	1	2	1	2	1	2	1	2	2	1	2	1	2	1	2	1
chr01	91045	91045	S	1	2	1	2	1	2	2	2	1	2	2	1	1	2	2	1	1	2	1	2	1	2	1	2	2	1	2	1	2	1	2	1
chr01	91174	91174	S	1	2	1	2	1	2	1	2	1	2	2	1	1	2	2	1	1	2	1	2	1	2	1	2	2	1	2	1	2	1	2	1
chr01	91315	91315	S	1	2	1	2	1	2	1	2	1	NA	NA	1	1	2	NA	1	1	2	1	2	1	2	1	2	2	1	2	1	2	1	2	1
chr01	91666	91666	S	1	2	1	2	1	2	1	2	1	2	2	1	1	2	2	1	1	2	1	2	1	2	1	2	2	1	2	1	2	1	2	1
chr01	91792	91792	S	1	2	1	2	1	2	1	2	1	2	2	1	1	2	2	1	1	2	1	2	1	2	1	2	2	1	2	1	2	1	2	1
chr01	91903	91903	S	1	2	1	2	1	2	1	NA	1	2	2	1	1	2	2	1	1	2	1	2	1	2	1	2	2	1	2	1	2	1	2	1
chr01	91939	91939	S	1	2	1	2	1	2	1	2	1	2	2	1	1	2	2	1	1	2	1	2	1	2	1	2	2	1	2	1	2	1	2	1
chr01	92065	92065	S	1	2	1	2	1	2	1	2	1	2	2	1	1	2	2	1	1	2	1	2	1	2	1	2	2	1	2	1	2	1	2	1
chr01	92116	92116	S	1	2	1	2	1	2	1	2	1	2	2	1	1	2	2	1	1	2	1	2	1	2	1	2	2	1	2	1	2	1	2	1
chr01	92308	92308	D	NA	NA	NA	NA	NA	NA	NA	NA	NA	NA	NA	NA	NA	NA	NA	NA	NA	NA	NA	NA	NA	NA	NA	NA	NA	NA	NA	NA	NA	NA	NA	NA
chr01	92311	92311	S	NA	NA	NA	NA	NA	NA	NA	NA	NA	NA	NA	NA	NA	NA	NA	NA	NA	NA	NA	NA	NA	NA	NA	NA	NA	NA	NA	NA	NA	NA	NA	NA
chr01	92369	92369	S	1	2	1	2	1	2	1	2	1	2	2	1	1	2	2	1	1	2	1	2	1	2	1	2	2	1	2	1	2	1	2	1
chr01	92533	92533	S	1	2	1	2	1	2	1	2	1	2	2	1	1	2	2	1	1	2	1	2	1	2	1	2	2	1	2	1	2	1	2	1
chr01	92550	92550	S	1	2	1	2	1	2	1	2	1	2	2	1	1	2	2	1	1	2	1	2	1	2	1	2	2	1	2	1	2	1	2	1
chr01	92672	92672	S	1	2	1	2	1	2	1	2	1	2	2	1	1	2	2	1	1	2	1	2	1	NA	1	2	2	1	2	1	2	1	2	1
chr01	92680	92680	S	1	2	1	2	1	2	1	2	1	2	2	1	1	2	2	1	1	2	1	2	1	NA	1	2	2	1	2	1	2	1	2	1
chr01	92704	92704	S	1	2	1	2	1	2	1	2	1	2	2	1	1	2	2	1	1	2	1	2	1	2	1	2	2	1	2	1	2	1	2	1
chr01	92720	92720	S	1	2	1	2	1	2	1	2	1	2	2	1	1	2	2	1	1	2	1	2	1	2	1	2	2	1	2	1	2	1	2	1
chr01	92723	92723	S	1	2	1	2	1	2	1	2	1	2	2	1	1	2	2	1	1	2	1	2	1	2	1	2	2	1	2	1	2	1	2	1
chr01	92892	92892	S	1	2	1	2	1	2	1	2	1	2	2	1	1	2	2	1	1	2	1	2	1	2	1	2	2	1	2	1	2	1	2	1
chr01	92935	92935	S	1	2	1	2	1	2	1	2	1	2	2	1	1	2	2	1	1	2	1	2	1	2	1	2	2	1	2	1	2	1	2	1
chr01	92942	92942	S	1	2	1	2	1	2	1	2	1	2	NA	1	1	2	2	1	1	2	1	2	1	2	1	2	2	1	2	1	2	1	2	1
chr01	92956	92956	S	1	2	1	2	1	2	1	2	1	2	2	1	1	2	2	1	1	2	1	2	1	2	1	2	2	1	2	1	2	1	2	1
chr01	92984	92984	S	1	2	1	2	1	2	1	2	1	2	2	1	1	2	2	1	1	2	1	2	1	2	1	NA	2	1	2	1	2	1	2	1
chr01	93116	93116	S	1	2	1	2	1	2	1	2	1	2	2	1	1	2	2	1	1	2	1	2	1	2	1	2	2	1	2	1	2	1	2	1
chr01	93185	93185	S	1	2	1	2	1	2	1	2	1	2	2	1	1	2	2	1	1	2	1	2	1	2	1	2	2	1	2	1	2	1	2	1
chr01	93311	93311	S	1	2	1	2	1	2	1	2	1	2	NA	1	1	2	2	1	1	2	1	2	1	2	1	2	2	1	2	1	2	1	2	1
chr01	93320	93320	S	1	2	1	2	1	2	1	2	1	2	NA	1	1	2	NA	1	1	2	1	2	1	2	1	2	2	1	2	1	2	1	2	1
chr01	93326	93326	S	1	2	1	2	1	2	1	2	1	2	2	1	1	2	NA	1	1	2	1	2	1	2	1	2	2	1	2	1	2	1	2	1
chr01	93467	93467	S	1	NA	NA	NA	NA	NA	1	NA	1	NA	NA	NA	1	NA	NA	NA	NA	2	NA	NA	NA	NA	1	NA	NA	NA	NA	NA	NA	NA	NA	NA
chr01	93564	93564	S	1	2	1	2	1	2	1	2	1	2	2	1	1	2	2	1	1	2	1	2	1	2	1	2	2	1	2	1	2	1	NA	1
chr01	93734	93734	S	1	2	1	2	1	2	1	2	1	2	2	1	1	2	2	1	1	2	1	2	1	2	1	2	2	1	2	1	2	1	2	1
chr01	93746	93746	S	1	2	1	2	1	2	1	2	1	2	2	1	1	2	2	1	1	2	1	2	1	2	1	2	2	1	2	1	2	1	2	1
chr01	93790	93790	S	1	2	1	2	1	NA	1	2	1	2	NA	1	1	2	2	1	1	2	1	2	1	2	1	2	2	1	2	1	2	1	NA	1
chr01	94286	94286	S	1	2	1	2	1	2	1	2	1	2	2	1	1	2	2	1	1	2	1	2	1	2	1	2	2	1	2	1	2	1	2	1
chr01	94473	94473	S	1	2	1	2	1	2	1	2	1	2	2	1	1	2	2	1	1	2	1	2	1	2	1	2	2	1	2	1	2	1	2	1
chr01	94683	94683	S	1	2	1	2	1	2	1	2	1	2	2	1	1	2	2	1	1	2	1	2	1	2	1	2	2	1	2	1	2	1	2	1
chr01	94768	94768	S	1	2	1	2	1	2	1	2	1	2	2	1	1	2	2	1	1	2	1	2	1	2	1	2	2	1	2	1	2	1	2	1
chr01	94864	94864	S	1	2	1	2	1	2	1	2	1	2	2	1	1	2	2	1	1	2	1	2	1	2	1	2	2	1	2	1	2	1	2	1
chr01	94916	94916	S	1	2	1	2	1	2	1	2	1	2	NA	1	1	2	2	1	1	2	1	2	1	2	1	2	2	1	2	NA	2	1	2	1
chr01	95019	95019	S	1	2	1	2	1	2	1	2	1	2	NA	1	1	2	NA	1	1	2	1	2	1	2	1	2	2	1	2	1	2	1	2	1
chr01	95056	95056	S	1	2	1	2	1	2	1	2	1	2	2	1	1	2	2	1	1	2	1	2	1	2	1	2	2	1	2	1	2	1	2	1
chr01	95140	95140	S	1	2	1	2	1	2	1	2	1	2	2	1	1	2	2	1	1	2	1	2	1	2	1	2	2	1	2	1	2	1	2	1
chr01	95170	95170	S	1	2	1	2	1	2	1	2	1	2	2	1	1	2	2	1	1	2	1	2	1	2	1	2	2	1	2	1	2	1	2	1
chr01	95191	95191	S	1	2	1	2	1	2	1	2	1	2	2	1	1	2	2	1	1	2	1	2	1	2	1	2	2	1	2	1	2	1	2	1
chr01	95239	95239	S	1	2	1	2	NA	2	1	2	1	2	2	1	1	2	2	1	1	2	1	2	1	2	1	2	2	1	2	1	2	1	2	NA
chr01	95282	95282	S	NA	2	1	2	1	NA	1	NA	1	2	2	1	1	2	2	1	NA	NA	1	NA	1	NA	1	NA	2	1	2	1	2	1	2	1
chr01	95374	95374	S	1	2	1	2	1	2	1	2	1	2	2	1	1	2	2	1	1	2	1	2	1	2	1	2	2	1	2	1	2	1	2	1
chr01	95377	95377	S	1	2	1	2	1	2	1	2	1	2	2	1	1	2	2	1	1	NA	1	2	1	2	1	2	2	1	2	1	2	1	2	1
chr01	95389	95389	S	1	2	1	2	1	2	1	2	1	2	2	1	1	2	2	1	1	NA	1	2	1	2	1	2	2	1	2	1	2	1	2	1
chr01	95392	95392	S	1	2	1	2	1	2	1	2	1	2	2	1	1	2	2	1	1	2	1	2	1	2	1	2	2	1	2	1	2	1	2	1
chr01	95413	95413	S	1	2	1	2	1	2	1	2	1	2	2	1	1	2	2	1	1	2	1	2	1	2	1	2	2	1	2	1	2	1	2	1
chr01	95449	95449	S	1	2	1	2	1	2	1	2	1	2	2	1	1	2	2	1	1	2	1	2	1	2	1	2	2	1	2	1	2	1	2	1
chr01	95553	95553	S	1	2	1	2	1	2	1	2	1	2	2	1	1	2	2	1	1	2	1	2	1	NA	1	2	2	1	2	1	2	1	2	1
chr01	96048	96048	S	1	2	1	2	1	2	1	2	1	2	2	1	1	2	2	1	1	2	1	2	1	2	1	2	2	1	2	1	2	1	2	1
chr01	96080	96080	S	1	2	1	2	1	2	1	2	1	2	2	1	1	2	2	1	1	2	1	2	1	2	1	2	2	1	2	1	2	1	2	1
chr01	96093	96093	S	1	2	1	2	1	2	1	2	1	2	2	1	1	2	2	1	1	2	1	2	1	2	1	2	2	1	2	1	2	1	2	1
chr01	97419	97419	S	1	2	1	2	1	2	1	2	1	2	2	1	1	2	2	1	1	2	1	2	1	2	1	2	2	1	2	1	2	1	2	1
chr01	97596	97596	S	1	2	1	2	1	2	1	2	1	2	2	1	1	2	2	1	1	2	1	2	1	2	1	2	2	1	2	1	2	1	2	1
chr01	97710	97710	S	1	2	1	2	1	2	1	2	1	2	2	1	1	2	2	1	1	2	1	2	1	2	1	2	2	1	2	1	2	1	2	1
chr01	98348	98351	M	NA	NA	NA	NA	NA	NA	1	NA	1	NA	NA	NA	NA	NA	NA	1	NA	NA	NA	NA	NA	NA	NA	NA	NA	1	NA	NA	NA	1	NA	NA
chr01	98420	98420	S	1	2	1	2	1	2	1	2	1	2	2	1	1	2	2	1	1	2	1	2	1	2	1	2	2	1	2	1	2	1	2	1
chr01	98637	98637	S	1	2	1	2	NA	2	1	2	1	2	2	1	1	2	2	1	1	2	1	2	1	2	1	2	2	1	2	1	2	1	2	1
chr01	98886	98886	S	1	2	1	2	1	2	1	2	1	2	2	1	1	2	2	1	1	2	1	2	1	2	1	2	2	1	2	1	2	1	2	1
chr01	99057	99057	S	1	2	1	2	1	2	1	2	1	2	2	1	1	2	2	1	1	2	1	2	1	2	1	2	2	1	2	1	2	1	2	1
chr01	99228	99228	S	1	2	1	2	1	2	1	2	1	2	2	1	1	2	2	1	1	2	1	2	1	2	1	NA	2	1	2	1	2	1	2	1
chr01	99441	99441	S	1	2	1	2	1	2	1	2	1	2	2	1	1	2	2	1	1	2	1	2	1	2	1	2	2	1	2	1	2	1	2	1
chr01	99472	99472	S	1	2	1	2	1	2	1	2	1	2	2	1	1	2	2	1	1	2	1	2	1	2	1	2	2	1	2	1	2	1	2	1
chr01	99607	99607	S	1	2	1	2	1	2	1	2	1	2	2	1	1	2	2	1	1	2	1	2	1	2	1	2	2	1	2	1	2	1	2	1
chr01	99930	99930	S	1	2	1	2	1	2	1	2	1	2	2	1	1	2	2	1	1	2	1	2	1	2	1	2	2	1	2	1	2	1	2	1
chr01	100001	100001	S	1	2	1	2	1	2	1	2	1	2	2	1	1	2	2	1	1	2	1	2	1	2	1	2	2	1	2	1	2	1	2	1
chr01	100064	100064	S	1	2	1	2	1	2	1	2	1	2	2	1	1	2	2	1	1	2	1	2	1	2	1	2	2	1	2	1	2	1	2	1
chr01	100274	100274	S	1	2	1	2	1	2	1	2	1	2	2	1	1	2	NA	1	1	2	1	2	1	2	1	2	2	1	2	1	2	1	2	1
chr01	100841	100841	S	1	2	1	2	1	2	1	2	1	2	2	1	1	2	2	1	1	NA	1	2	1	NA	1	2	2	1	2	1	2	1	2	1
chr01	101178	101178	S	1	2	1	2	1	2	1	2	1	2	2	1	1	2	2	1	1	2	1	2	1	2	1	2	2	1	2	1	2	1	2	1
chr01	101194	101194	S	1	2	1	2	1	2	1	2	1	2	2	1	1	2	2	1	1	2	1	2	1	2	1	2	2	1	2	1	2	1	2	1
chr01	101199	101199	S	1	2	1	2	1	2	1	2	1	2	2	1	1	2	2	1	1	2	1	2	1	2	1	2	2	1	2	1	2	1	2	1
chr01	101231	101231	S	1	2	1	2	1	2	1	NA	1	NA	2	1	1	2	2	1	1	2	1	2	1	2	1	2	2	1	2	1	2	1	2	1
chr01	101372	101372	S	1	2	1	2	1	2	1	2	1	2	2	1	1	2	NA	1	1	2	1	2	1	2	1	2	2	1	2	1	2	1	2	1
chr01	101452	101452	S	NA	NA	NA	NA	NA	NA	NA	NA	NA	NA	NA	NA	NA	NA	NA	NA	NA	NA	NA	NA	NA	NA	NA	NA	NA	NA	NA	NA	NA	NA	NA	NA
chr01	101472	101472	S	NA	NA	NA	NA	NA	2	NA	NA	NA	2	NA	NA	NA	NA	NA	NA	NA	NA	NA	NA	NA	NA	NA	NA	2	NA	NA	NA	NA	NA	NA	NA
chr01	101564	101564	S	1	2	1	2	1	2	1	2	1	2	2	1	1	2	2	1	1	2	1	2	1	2	1	2	2	1	2	1	2	1	2	NA
chr01	101582	101582	S	1	2	1	2	1	2	1	2	1	2	2	1	1	2	2	1	1	2	1	2	1	2	1	2	2	1	2	1	2	1	2	1
chr01	101608	101608	S	1	2	1	2	1	2	1	2	1	2	2	1	1	2	2	1	1	2	1	2	1	2	1	2	2	1	2	1	2	1	2	1
chr01	101713	101713	S	1	2	1	2	1	2	1	2	1	2	2	1	1	2	2	1	1	2	1	2	1	2	1	2	2	1	2	1	2	1	2	1
chr01	101992	101992	S	1	2	1	2	1	2	1	2	1	2	2	1	1	2	NA	1	1	2	1	2	1	2	1	2	2	1	2	1	2	1	2	1
chr01	102346	102346	S	1	2	1	2	1	2	1	2	NA	2	2	1	1	2	2	1	1	2	1	NA	1	2	1	2	2	1	2	1	2	1	2	1
chr01	102349	102349	S	1	2	1	2	1	2	1	2	NA	2	2	1	1	2	2	1	1	2	1	NA	1	2	1	2	2	1	2	1	2	1	2	1
chr01	102421	102421	S	1	2	1	2	1	2	1	2	1	2	2	1	1	2	2	1	1	2	1	2	1	2	1	2	2	1	2	1	2	1	2	1
chr01	102484	102484	S	1	2	1	2	1	2	1	2	1	2	2	1	1	2	2	1	1	2	1	NA	1	2	1	2	2	1	2	1	2	1	2	1
chr01	102487	102487	S	1	2	1	2	1	2	1	2	1	2	2	1	1	2	2	1	1	2	1	NA	1	2	1	2	2	1	2	1	2	1	2	1
chr01	102607	102607	S	1	2	1	2	1	2	1	2	1	2	2	1	1	2	2	1	1	2	1	2	1	2	1	2	2	1	2	1	2	1	2	1
chr01	102815	102815	S	1	2	1	2	1	2	1	NA	1	2	2	1	1	2	2	1	1	2	1	2	1	NA	1	2	2	1	2	1	2	1	2	1
chr01	102865	102865	S	1	2	1	2	1	2	1	2	1	2	2	1	1	2	2	1	1	2	1	2	1	2	1	2	2	1	2	1	2	1	2	1
chr01	102979	102979	S	1	2	1	2	1	2	1	2	1	2	2	1	1	2	2	1	1	2	1	2	1	2	1	2	2	1	2	1	2	1	2	1
chr01	103069	103069	S	1	2	1	2	1	2	1	2	1	2	2	1	1	2	2	1	1	2	1	2	1	2	1	2	2	1	2	1	2	1	2	1
chr01	103111	103111	S	1	2	1	2	1	2	1	2	1	2	2	1	1	2	2	1	1	2	1	2	1	2	1	2	2	1	2	1	2	1	2	1
chr01	103142	103142	S	1	2	1	2	1	2	1	2	1	2	2	1	1	2	2	1	1	2	1	2	1	2	1	2	2	1	2	1	2	1	2	1
chr01	103147	103147	S	1	2	1	2	1	2	1	2	1	2	2	1	1	2	2	1	1	2	1	2	1	2	1	2	2	1	2	1	2	1	2	1
chr01	103308	103308	S	1	2	1	2	1	2	1	2	1	NA	2	1	1	2	2	1	1	2	1	2	1	2	1	2	2	1	2	1	2	1	2	1
chr01	103725	103725	S	1	2	1	2	1	2	1	2	1	2	2	1	1	2	2	1	1	2	1	2	1	2	1	2	2	1	2	1	2	1	2	1
chr01	103900	103900	S	1	2	1	2	1	2	1	2	1	2	2	1	1	2	NA	1	1	2	1	2	1	2	1	2	2	1	2	1	2	1	2	1
chr01	104043	104043	S	1	2	1	2	1	2	1	2	1	2	2	1	1	2	2	1	1	2	1	2	1	2	1	2	2	1	2	1	2	1	2	1
chr01	104470	104470	S	1	2	1	2	1	2	1	2	1	2	2	1	1	2	2	1	1	2	1	2	1	2	1	2	2	1	2	1	2	1	2	1
chr01	105029	105029	S	1	2	1	2	1	2	1	2	1	2	2	1	1	2	2	1	1	2	1	2	1	2	1	2	2	1	2	1	2	1	2	1
chr01	105801	105801	S	1	2	1	2	1	2	1	2	1	2	2	1	1	2	2	1	1	2	1	2	1	2	1	2	2	1	2	1	2	1	2	1
chr01	106021.5	106021.5	I	NA	2	NA	2	NA	2	NA	2	NA	2	2	NA	NA	2	2	NA	NA	2	NA	2	NA	2	NA	2	2	NA	2	NA	2	NA	2	NA
chr01	106086	106086	S	1	2	1	2	1	2	1	2	1	2	2	1	1	2	2	1	1	2	1	2	1	2	1	2	2	1	2	1	2	1	2	1
chr01	106105	106105	S	1	2	1	2	1	2	1	2	1	2	2	1	1	2	2	1	1	2	1	2	1	2	1	2	2	1	2	1	2	1	2	1
chr01	106110	106110	S	1	2	1	2	1	2	1	2	1	2	2	1	1	2	2	1	1	2	1	2	1	2	1	2	2	1	2	1	2	1	2	1
chr01	106138	106138	S	1	2	1	2	1	2	1	2	1	2	2	1	1	2	2	1	1	2	1	2	1	2	1	2	2	1	2	1	2	1	2	1
chr01	106765	106765	S	1	2	1	2	1	2	1	2	1	2	NA	1	1	2	NA	1	1	2	1	2	1	NA	1	2	2	1	2	1	2	1	2	1
chr01	106990	106990	S	1	2	1	2	1	2	1	2	1	2	2	1	1	2	2	1	1	2	1	2	1	2	1	2	2	1	2	1	2	1	2	1
chr01	107002	107002	S	1	2	1	2	1	2	1	2	1	2	2	1	1	2	2	1	1	2	1	2	1	2	1	2	2	1	2	1	2	1	2	1
chr01	107029	107029	S	1	2	1	2	1	2	1	2	1	2	2	NA	NA	2	2	1	1	2	1	2	1	2	NA	2	2	1	2	1	2	1	2	NA
chr01	107079	107079	S	1	2	1	2	1	2	1	2	1	2	NA	1	1	2	NA	1	1	2	1	2	1	NA	NA	2	2	1	2	1	2	1	2	1
chr01	107320	107320	S	1	2	1	2	1	2	1	2	1	2	2	1	1	2	2	1	1	2	1	2	1	2	1	2	2	1	2	1	2	1	2	1
chr01	107506	107506	S	1	2	1	2	1	2	1	2	1	2	2	1	1	2	2	1	1	2	1	2	1	2	1	2	2	1	2	1	2	1	2	1
chr01	107539	107539	S	1	2	1	2	1	2	1	2	1	2	2	1	1	2	2	1	1	2	1	2	1	2	1	2	2	1	2	1	2	1	2	1
chr01	107971	107971	S	1	2	1	2	1	2	1	2	1	2	NA	1	1	2	2	1	1	2	1	2	1	2	1	2	2	1	2	1	2	1	2	1
chr01	108109	108109	S	1	2	1	2	1	2	1	2	1	2	2	1	1	2	2	1	1	2	1	2	1	2	1	2	2	1	2	1	2	1	2	1
chr01	108392	108392	S	1	NA	1	2	1	2	1	2	1	2	NA	1	1	NA	2	1	1	2	1	2	1	2	1	2	NA	1	2	1	2	1	NA	1
chr01	108427	108427	S	1	2	1	2	1	2	1	2	1	2	2	1	1	2	2	1	1	2	1	2	1	2	1	2	2	1	2	1	2	1	2	1
chr01	108582	108582	S	1	2	1	2	1	2	1	2	NA	2	2	1	1	2	2	1	1	2	1	2	1	NA	1	2	2	1	2	1	2	1	2	1
chr01	108814	108814	S	1	2	1	2	1	2	1	2	1	2	2	1	1	2	2	1	1	2	1	2	1	2	1	2	2	1	2	1	2	1	2	1
chr01	109448	109448	S	1	2	1	2	1	2	1	2	1	2	2	1	1	2	2	1	1	2	1	2	1	2	1	2	2	1	2	1	2	1	2	1
chr01	109721	109721	S	1	2	1	2	1	2	1	2	1	2	2	1	1	2	2	1	1	2	1	2	1	2	1	2	2	1	2	1	2	1	2	1
chr01	109736	109736	S	1	2	1	2	1	2	1	2	1	2	2	1	1	2	2	1	1	2	1	2	1	2	1	2	2	1	2	1	2	1	2	1
chr01	109796	109796	S	1	2	1	2	1	2	1	2	1	2	2	1	1	2	2	1	1	2	1	2	1	2	1	2	2	1	2	1	2	1	2	1
chr01	109888	109888	S	1	2	1	2	1	2	1	2	1	2	2	1	1	2	2	1	1	NA	1	2	1	2	1	2	2	1	2	1	2	1	2	1
chr01	110015	110015	S	1	2	1	2	1	2	1	2	1	2	2	1	1	2	2	1	1	2	1	2	1	2	1	2	2	1	2	1	2	1	2	1
chr01	110102	110102	S	1	2	1	2	1	2	1	2	1	2	2	1	1	2	2	1	1	2	1	2	1	2	1	2	2	1	2	1	2	1	2	1
chr01	110132	110132	S	1	2	1	2	1	2	1	2	1	2	2	1	1	2	2	1	1	2	1	2	1	2	1	2	2	1	2	1	2	1	2	1
chr01	110596	110596	S	1	2	1	2	1	2	1	2	1	2	2	1	1	2	2	1	1	2	NA	2	1	2	1	2	2	1	2	1	2	1	2	1
chr01	110738.5	110738.5	I	NA	NA	NA	NA	NA	NA	NA	NA	NA	NA	NA	NA	NA	NA	NA	NA	NA	NA	NA	NA	NA	NA	NA	NA	NA	NA	NA	NA	NA	NA	NA	NA
chr01	110857	110857	S	1	2	1	2	1	2	1	2	1	2	2	1	1	2	2	1	1	2	1	2	1	2	1	2	2	1	2	1	2	1	2	1
chr01	110982	110982	S	1	2	1	2	1	2	1	2	1	2	2	1	1	2	2	1	1	2	1	2	1	2	1	2	2	1	2	1	2	1	2	1
chr01	111181	111181	S	1	2	1	2	1	2	1	2	1	2	2	1	1	2	2	1	1	2	1	2	1	2	1	2	2	1	2	1	2	1	2	1
chr01	111345	111345	S	1	2	1	2	1	2	1	2	1	2	2	1	1	2	2	1	1	2	1	2	1	2	1	2	2	1	2	1	2	1	2	1
chr01	111402	111402	S	1	2	1	2	1	2	1	2	1	2	2	1	1	2	2	1	1	2	1	2	1	2	1	2	2	1	2	1	2	1	2	1
chr01	111582	111582	S	1	2	1	2	1	2	1	2	1	2	2	1	1	2	2	1	1	2	1	2	1	2	1	2	2	1	2	1	2	1	2	1
chr01	111656	111656	S	1	2	1	2	1	2	1	2	1	2	2	1	1	2	2	1	1	2	1	2	1	NA	1	2	2	1	2	1	2	1	2	1
chr01	111984	111984	S	1	2	1	2	1	2	1	2	1	2	2	1	1	2	2	1	1	2	1	2	1	2	1	2	2	1	NA	1	2	1	2	1
chr01	112118	112118	S	1	2	1	2	1	2	1	2	NA	2	2	1	1	2	2	NA	1	2	1	2	1	2	1	2	2	1	2	1	2	1	2	1
chr01	112137	112137	S	1	2	1	2	1	2	1	2	1	2	2	1	1	2	2	1	1	2	1	2	1	2	1	2	2	1	2	1	2	1	2	1
chr01	112185	112185	S	1	2	1	2	1	2	1	2	1	2	2	1	1	2	2	1	1	2	1	2	1	2	1	2	2	1	2	1	2	1	2	1
chr01	112208	112208	S	1	2	1	2	1	2	1	2	1	2	2	1	1	2	2	1	1	2	1	2	1	2	1	2	2	1	2	1	2	1	NA	1
chr01	112233	112233	S	1	2	1	2	1	2	1	2	1	2	2	1	1	2	2	1	1	2	1	2	1	2	1	2	2	1	2	1	2	1	NA	1
chr01	112340	112340	S	NA	2	NA	2	NA	2	NA	2	1	2	2	1	1	NA	2	1	1	2	1	NA	1	2	NA	2	NA	1	2	1	2	1	NA	1
chr01	112374	112374	S	1	2	1	2	1	2	1	2	1	2	2	1	1	2	2	1	1	2	1	2	1	2	1	2	2	1	2	1	2	1	2	1
chr01	112809	112809	S	1	2	1	2	1	2	1	2	1	2	2	1	1	2	2	1	1	2	1	2	1	2	1	2	2	1	2	1	2	1	2	1
chr01	113208	113208	S	1	2	1	2	1	2	1	2	1	2	2	1	1	2	2	1	1	2	1	2	1	2	1	NA	2	1	2	1	2	1	2	1
chr01	113327	113327	S	1	2	1	2	1	2	1	2	NA	2	NA	1	1	2	2	NA	1	2	1	2	1	2	1	2	2	NA	2	1	2	1	2	1
chr01	113790	113790	S	1	2	1	2	1	2	1	2	1	2	2	1	1	2	2	1	1	2	1	2	1	2	1	2	2	1	2	1	2	1	2	1
chr01	113853	113853	S	1	2	1	2	1	2	1	2	1	2	2	1	1	2	2	1	1	2	1	2	1	2	1	2	2	1	2	1	2	1	2	1
chr01	113858	113858	S	1	2	1	2	1	2	1	2	1	2	2	1	1	2	2	1	1	2	1	2	1	2	1	2	2	1	2	1	2	1	2	1
chr01	113891	113891	S	1	2	1	2	1	2	1	2	1	2	2	1	1	2	2	1	1	2	1	NA	1	2	1	2	2	1	2	1	2	1	2	1
chr01	113908	113908	S	1	2	1	2	1	2	1	2	1	2	2	1	1	2	2	1	1	2	1	2	1	2	1	2	2	1	2	1	2	1	2	1
chr01	114103	114103	S	1	2	1	2	1	2	1	2	1	2	2	1	1	2	2	1	1	2	1	2	1	2	1	2	2	1	2	1	2	1	2	1
chr01	114134	114134	S	1	2	1	2	1	2	1	2	1	2	2	1	1	2	2	1	1	2	1	2	1	2	1	2	2	1	2	1	2	1	2	1
chr01	114149	114149	S	1	2	1	2	1	2	1	2	1	2	2	1	1	2	2	1	1	2	1	2	1	2	1	2	2	1	2	1	2	1	2	1
chr01	114228	114228	S	1	NA	1	NA	1	NA	1	NA	1	NA	NA	NA	1	NA	NA	NA	NA	NA	1	NA	1	NA	NA	NA	NA	NA	NA	1	NA	1	NA	1
chr01	114320	114320	S	1	2	1	2	1	2	1	2	NA	2	2	1	1	2	NA	NA	1	2	1	2	1	2	1	2	2	1	2	1	2	1	2	1
chr01	114358	114358	S	1	NA	1	NA	1	NA	1	NA	1	2	NA	1	1	2	2	1	1	2	1	NA	1	NA	1	NA	2	1	2	1	NA	1	NA	1
chr01	114590	114590	S	1	2	1	2	1	2	1	2	1	NA	2	1	1	2	NA	1	1	2	1	2	1	2	1	2	NA	1	NA	1	NA	1	NA	1
chr01	114653	114653	S	1	2	1	2	1	2	1	2	1	2	2	1	1	2	2	1	1	2	1	2	1	2	1	2	2	1	2	1	2	1	2	1
chr01	114825	114825	S	1	2	1	2	1	2	1	2	1	2	2	1	1	2	2	1	1	2	1	2	1	2	1	2	2	1	2	1	2	1	2	1
chr01	114929	114929	S	1	2	1	2	1	2	1	2	1	2	2	1	1	2	2	1	1	2	1	2	1	2	1	2	2	1	2	1	2	1	2	1
chr01	115168	115168	S	1	2	1	2	1	2	1	2	1	2	2	1	1	2	2	1	1	2	1	2	1	2	1	2	2	1	2	1	2	1	2	1
chr01	115340	115340	S	1	2	1	2	1	2	1	2	1	2	2	1	1	2	2	1	1	2	1	2	1	2	1	2	2	1	2	1	2	1	2	1
chr01	115495	115495	S	1	2	1	2	1	2	1	2	1	2	2	1	1	2	2	1	1	2	1	2	1	2	1	2	2	1	2	1	2	1	2	1
chr01	115513	115513	S	1	2	1	2	1	2	1	2	1	2	2	1	1	2	2	1	1	2	1	2	1	2	1	2	2	1	2	1	2	1	2	1
chr01	115591	115591	S	1	2	1	2	1	2	1	2	1	2	2	1	1	2	2	1	1	2	1	2	1	2	1	2	2	1	2	1	2	1	2	1
chr01	115786	115786	S	1	2	1	2	1	2	1	2	1	2	2	1	1	2	2	1	1	2	1	2	1	2	1	2	2	1	2	1	2	1	2	1
chr01	115918	115918	S	1	2	1	2	1	2	1	2	1	2	NA	1	1	2	2	1	1	2	1	2	1	2	1	2	2	1	2	1	2	1	2	1
chr01	115975	115975	S	1	2	1	2	1	2	1	2	1	2	2	1	1	2	2	1	1	2	1	2	1	2	1	2	2	1	2	1	2	1	2	1
chr01	115978	115978	S	1	2	1	2	1	2	1	2	1	2	2	1	1	2	2	1	1	2	1	2	1	2	1	2	2	1	2	1	2	1	2	1
chr01	116202	116202	S	1	2	1	2	1	2	1	2	1	2	2	1	1	2	2	1	1	2	1	2	1	2	1	2	2	1	2	1	2	1	2	1
chr01	116239	116239	S	1	2	1	2	1	2	1	2	1	2	2	1	1	2	2	1	1	2	1	2	1	2	1	2	2	1	2	1	2	1	2	1
chr01	116328	116328	S	1	2	1	2	1	2	1	2	1	2	2	1	1	2	2	1	1	2	1	2	1	2	1	2	2	1	2	1	2	1	2	1
chr01	116335	116335	S	1	2	1	2	1	2	1	2	1	2	2	1	1	2	2	1	1	2	1	2	1	2	1	2	2	1	2	1	2	1	2	1
chr01	116341	116341	S	1	2	1	2	1	2	1	2	1	2	2	1	1	2	2	1	1	2	1	2	1	2	1	2	2	1	2	1	2	1	2	1
chr01	116512	116512	S	NA	NA	NA	NA	NA	NA	NA	NA	NA	NA	NA	NA	NA	NA	NA	NA	NA	NA	NA	NA	NA	NA	NA	NA	NA	NA	NA	NA	NA	NA	NA	NA
chr01	116549	116549	S	1	2	1	2	1	2	1	2	1	2	2	1	1	2	2	1	1	2	1	2	1	2	1	2	2	1	2	1	2	1	2	1
chr01	117370	117370	S	1	2	1	2	1	2	1	2	1	2	2	1	1	2	NA	1	1	2	1	2	1	2	1	2	2	1	2	1	2	1	2	1
chr01	117505	117505	S	1	2	1	2	1	2	1	2	1	2	2	1	1	2	2	1	1	2	1	2	1	2	1	2	2	1	2	1	2	1	2	1
chr01	117511	117511	S	1	2	1	2	1	2	1	2	1	2	2	1	1	2	2	1	1	2	1	2	1	2	1	2	2	1	2	1	2	1	2	1
chr01	117649	117649	S	1	2	1	2	1	2	1	2	1	2	2	1	1	2	2	1	1	2	1	2	1	2	1	2	2	1	2	1	2	1	2	1
chr01	117670	117670	S	1	2	1	2	1	2	1	2	1	2	2	1	1	2	2	1	1	2	1	2	1	2	NA	2	2	1	2	1	2	1	2	1
chr01	117700	117700	S	1	2	1	2	1	2	1	2	1	2	2	1	1	2	2	1	1	NA	1	2	1	2	1	2	2	1	2	1	2	1	2	1
chr01	117941	117941	S	1	2	1	2	1	2	1	2	1	2	2	1	1	2	2	1	1	2	1	2	1	2	1	2	2	1	2	1	2	1	2	1
chr01	118117	118117	S	1	2	1	2	1	2	1	2	1	2	2	1	1	2	2	1	1	2	1	2	1	2	1	2	2	1	2	1	2	1	2	1
chr01	118144	118144	S	1	2	1	2	1	2	1	2	1	2	2	1	1	2	2	1	1	2	1	2	1	2	1	2	2	1	2	1	2	1	2	1
chr01	118305	118305	S	1	2	1	2	1	2	1	2	1	2	2	1	1	2	2	1	1	2	1	2	1	2	1	2	2	1	2	1	2	1	2	1
chr01	118541	118541	S	1	2	1	2	1	2	1	2	NA	2	2	1	1	2	2	1	1	2	1	2	1	2	1	2	2	1	NA	1	2	1	2	1
chr01	118998	118998	S	1	2	1	2	1	2	1	2	1	2	2	1	1	2	2	1	1	2	1	2	1	2	1	2	2	1	2	1	2	1	2	1
chr01	119351	119351	S	1	2	1	2	1	2	1	2	1	2	2	1	1	2	2	1	1	2	1	NA	1	2	1	2	2	1	2	1	2	1	2	1
chr01	119582	119582	S	1	2	1	2	1	2	1	2	1	2	2	1	1	2	2	1	1	2	1	2	1	2	1	2	2	1	2	1	2	1	2	1
chr01	119822	119822	S	1	2	1	2	1	2	1	2	1	2	2	1	1	2	2	1	1	2	1	2	1	2	1	2	2	1	2	1	2	1	2	1
chr01	120348	120348	S	1	2	1	2	1	2	1	2	1	2	2	1	1	2	2	1	1	2	1	2	1	2	1	2	2	1	2	1	2	1	2	1
chr01	120379	120379	S	1	2	1	2	1	2	1	2	1	2	2	1	1	2	2	1	1	2	1	2	1	2	1	2	2	1	2	1	2	1	2	1
chr01	120819	120819	S	1	2	1	2	1	2	1	2	1	2	2	1	1	2	2	1	1	2	1	2	1	2	1	2	2	1	2	1	2	1	2	1
chr01	120912	120912	S	1	2	1	2	1	2	1	2	NA	2	2	1	NA	2	2	1	1	2	1	2	1	2	1	2	2	1	2	1	2	1	2	1
chr01	121422	121422	S	1	2	1	2	1	2	1	2	NA	2	2	1	1	2	2	1	1	2	1	NA	1	2	1	2	2	1	2	1	2	1	2	1
chr01	121454	121454	S	1	2	1	2	1	2	1	2	1	2	2	1	1	2	2	1	1	2	1	2	1	2	1	2	2	1	2	1	2	1	2	1
chr01	121656	121656	S	1	2	1	2	1	2	1	2	NA	2	2	1	1	2	2	1	1	2	1	2	1	2	1	2	2	1	2	1	2	1	2	1
chr01	121908	121908	S	1	2	1	2	1	2	1	2	1	2	2	1	1	2	2	1	1	2	1	2	1	2	1	2	2	1	2	1	2	1	2	1
chr01	121958	121958	S	1	2	1	2	1	2	1	2	1	2	NA	1	1	2	2	1	1	2	1	2	NA	2	1	2	2	1	2	1	2	1	2	1
chr01	122046	122046	S	1	2	1	2	1	2	1	2	1	2	2	1	1	2	2	1	1	2	1	2	1	2	1	2	2	1	2	1	2	1	2	1
chr01	122148	122148	S	1	2	1	2	1	2	1	2	1	2	NA	1	1	2	2	1	1	2	1	2	1	2	1	2	2	1	2	1	2	1	2	1
chr01	122183	122183	S	1	2	1	2	1	2	1	2	1	2	2	1	1	2	2	1	1	2	1	2	1	2	1	2	2	1	2	1	2	1	2	1
chr01	122203	122203	S	1	2	1	2	1	2	1	2	1	2	2	1	1	2	NA	1	NA	2	1	2	1	2	1	2	2	1	2	1	2	1	2	1
chr01	122332	122332	S	1	2	1	2	1	2	1	2	1	2	2	1	1	2	2	1	1	2	1	2	1	2	1	2	2	1	2	1	2	1	2	1
chr01	122769	122769	S	1	2	1	2	1	2	1	2	1	2	NA	NA	1	2	NA	NA	1	2	1	2	1	2	1	2	2	1	2	1	2	1	2	1
chr01	122796	122796	S	1	2	1	2	1	2	1	2	1	2	2	NA	1	2	2	1	1	2	1	2	1	2	1	2	2	1	2	1	2	1	2	1
chr01	122847	122847	S	1	2	1	2	1	2	1	2	1	2	2	1	1	2	2	1	1	2	1	2	1	2	1	2	2	1	2	1	2	1	2	1
chr01	123009	123009	S	1	2	1	2	1	2	1	2	1	2	2	1	1	2	2	1	1	2	1	2	1	2	1	2	2	1	2	1	2	1	2	1
chr01	123048	123048	S	1	2	1	2	1	2	1	2	1	2	2	1	1	2	2	1	1	2	1	2	1	2	1	2	2	1	2	1	2	1	2	1
chr01	123075	123075	S	1	2	1	2	1	2	1	2	1	2	2	1	1	2	2	1	1	2	1	2	1	2	1	2	2	1	2	1	2	1	2	1
chr01	123288	123288	S	1	2	1	2	1	2	1	2	1	2	2	1	1	2	2	1	1	2	1	2	1	2	1	2	2	1	2	1	2	1	2	1
chr01	123718	123718	S	1	2	1	2	1	2	1	2	1	2	2	1	1	2	2	1	1	2	1	2	1	2	1	2	2	1	2	1	2	1	2	1
chr01	123786	123786	S	1	2	1	2	1	2	1	2	1	2	2	1	1	2	2	1	1	2	1	2	1	2	1	2	2	1	2	1	2	1	2	1
chr01	123843	123843	S	1	2	1	2	1	2	1	2	1	2	2	1	1	2	2	1	1	2	1	2	1	2	1	2	2	1	2	1	2	1	2	1
chr01	123891	123891	S	1	2	1	2	1	2	1	2	1	2	2	1	1	2	2	1	1	2	1	2	1	2	1	2	2	1	2	1	2	1	2	1
chr01	123984	123984	S	1	2	1	2	1	2	1	2	1	2	2	1	1	2	2	1	1	2	1	2	1	2	1	2	2	1	2	1	2	1	2	1
chr01	124182	124182	S	1	2	1	2	1	2	1	2	1	2	2	1	1	2	NA	1	1	2	1	2	1	2	1	2	NA	1	2	1	2	NA	2	1
chr01	124368	124368	S	1	2	1	2	1	2	1	2	1	2	2	1	1	2	2	1	1	2	1	2	1	2	1	2	2	1	2	1	2	1	2	1
chr01	124374	124374	S	1	2	1	2	1	2	1	2	1	2	2	1	1	2	2	1	1	2	1	2	1	2	1	2	2	1	2	1	2	1	2	1
chr01	124453	124453	S	NA	NA	1	NA	NA	NA	NA	NA	NA	NA	NA	NA	NA	NA	NA	NA	NA	NA	NA	NA	NA	NA	1	NA	NA	NA	NA	NA	NA	NA	NA	NA
chr01	124540	124540	S	1	2	1	2	1	2	1	2	1	2	2	1	1	2	NA	1	1	2	1	NA	1	2	1	2	NA	1	2	1	2	1	2	1
chr01	124568	124568	S	1	2	1	2	1	2	1	NA	1	2	2	1	1	2	2	1	1	NA	1	2	1	2	1	2	2	1	NA	1	2	1	2	1
chr01	124584	124584	S	1	2	1	2	1	2	1	2	1	2	2	1	1	2	2	1	1	2	1	2	1	2	1	2	2	1	2	1	2	1	2	1
chr01	124647	124647	S	1	2	1	2	NA	2	1	2	1	2	2	1	1	2	2	1	1	2	1	2	1	2	1	2	2	1	2	1	2	1	2	1
chr01	124650	124650	S	1	2	1	2	NA	2	1	2	1	2	2	1	1	2	2	1	1	2	1	2	1	2	1	2	2	1	2	1	2	1	2	1
chr01	124658	124658	S	1	2	1	2	NA	2	1	2	1	2	2	1	1	2	2	1	1	2	1	2	1	2	1	2	2	1	2	NA	2	1	2	1
chr01	124666	124666	S	1	2	1	2	NA	2	1	2	1	2	2	1	1	2	2	1	1	2	1	2	1	2	1	2	2	1	2	NA	2	1	2	1
chr01	124672	124672	S	1	2	1	2	1	2	1	2	1	2	2	1	1	2	2	1	1	2	1	2	1	2	1	2	2	1	2	NA	2	1	2	1
chr01	124720	124720	S	1	2	1	2	1	2	1	2	1	2	NA	1	1	2	2	1	1	NA	1	2	1	NA	1	2	2	1	2	1	2	1	2	1
chr01	124805	124805	S	1	2	1	2	1	2	1	2	1	2	2	1	1	2	2	1	1	2	1	2	NA	2	1	2	2	1	2	1	2	1	2	1
chr01	124907	124907	S	1	2	1	2	1	2	1	2	1	2	2	1	1	2	2	1	1	2	1	2	1	2	1	2	2	1	2	1	2	1	2	1
chr01	124951	124951	S	1	2	1	2	1	2	1	2	1	2	2	1	1	2	2	1	1	2	1	2	1	2	1	2	2	1	2	1	2	1	2	NA
chr01	124985	124985	S	1	2	1	2	1	2	1	2	1	2	2	1	1	2	2	1	1	2	1	2	1	NA	1	2	2	1	2	1	2	1	2	1
chr01	124987	124987	S	1	2	1	2	1	2	1	2	1	2	2	1	1	2	2	1	1	2	1	2	1	NA	1	2	2	1	2	1	2	1	2	1
chr01	125134	125134	S	1	2	1	2	1	2	1	2	1	2	2	1	1	2	2	1	1	2	1	2	1	2	1	2	2	1	2	1	2	1	2	1
chr01	125308	125308	S	1	2	1	2	1	2	1	2	1	2	2	NA	1	2	2	1	1	2	1	2	1	2	NA	2	2	1	2	NA	2	1	2	1
chr01	125383	125383	S	1	2	1	2	1	2	1	2	1	2	2	1	1	2	2	1	1	2	1	2	1	2	1	2	2	1	2	1	2	1	2	1
chr01	125611	125611	S	1	2	1	2	1	2	1	2	1	2	2	1	1	2	2	1	1	2	1	2	1	2	1	2	2	1	2	1	2	1	2	1
chr01	125794	125794	S	1	2	1	2	1	2	1	2	1	2	2	1	1	2	2	1	1	2	1	NA	1	2	1	2	2	1	2	1	2	1	2	1
chr01	126115	126115	S	1	2	1	2	1	2	1	2	1	2	2	1	1	2	2	1	1	2	1	2	1	2	1	2	2	1	2	1	2	1	NA	1
chr01	126259	126259	S	1	2	1	2	1	2	1	2	1	2	2	1	1	2	2	1	1	2	1	2	1	2	1	2	2	1	2	1	2	1	2	1
chr01	126469	126469	S	1	2	1	2	1	2	1	2	1	2	2	1	1	2	2	1	1	2	1	2	1	2	1	2	2	1	2	1	2	1	2	1
chr01	126484	126484	S	1	2	1	2	1	2	1	2	1	2	2	1	1	2	2	1	1	2	1	2	1	2	1	2	2	1	2	1	2	1	2	1
chr01	126601	126601	S	1	2	1	2	1	2	1	2	1	2	2	1	1	2	2	1	1	2	1	2	1	2	1	2	2	1	2	1	2	1	2	1
chr01	126898	126898	S	1	2	1	2	1	2	1	2	1	2	2	1	1	2	2	1	1	2	1	2	1	2	1	2	2	1	2	1	2	1	2	1
chr01	126903	126903	S	1	2	1	2	1	2	1	2	1	2	2	1	1	2	2	1	1	2	1	2	1	2	1	2	2	1	2	1	2	1	2	1
chr01	127228	127228	S	1	2	1	2	1	2	1	2	1	2	2	1	1	2	2	1	1	2	1	2	1	2	1	2	2	1	2	1	2	1	2	1
chr01	127275	127275	S	1	2	1	2	1	2	1	2	NA	2	NA	1	1	2	NA	1	1	2	1	NA	1	2	1	2	2	1	2	1	2	1	2	1
chr01	127411	127411	S	1	2	1	2	1	2	1	2	1	2	2	1	1	2	2	1	1	2	1	2	1	2	1	2	2	1	2	1	2	1	2	1
chr01	127534	127534	S	1	2	1	2	1	2	1	2	1	2	2	1	1	2	2	1	1	2	1	2	1	2	1	2	2	1	2	1	2	1	2	1
chr01	127573	127573	S	1	2	1	2	1	2	1	2	1	2	2	1	1	2	2	1	1	2	1	2	1	2	1	2	2	1	2	1	2	1	NA	1
chr01	127882	127882	S	1	2	1	2	1	2	1	2	1	2	2	1	1	2	2	1	1	2	1	2	1	2	1	2	NA	1	2	1	2	1	2	1
chr01	127903	127903	S	1	2	1	2	1	2	1	2	NA	2	2	1	1	2	2	1	1	2	1	2	1	2	1	2	2	1	2	1	2	1	2	1
chr01	128053	128053	S	1	2	1	2	1	2	1	2	1	2	2	1	1	2	2	1	1	2	1	2	1	2	1	2	2	1	2	1	2	1	2	1
chr01	128235	128235	D	1	2	1	2	1	2	1	2	1	2	2	1	1	2	2	1	1	2	1	2	1	2	1	2	2	1	2	1	2	1	NA	1
chr01	128424	128424	S	1	2	1	2	1	NA	1	NA	1	2	NA	1	1	2	2	1	1	2	1	2	1	NA	1	NA	2	1	2	1	2	1	NA	1
chr01	128456	128456	S	1	2	1	2	1	2	1	2	1	2	2	1	1	2	2	1	1	2	1	2	1	2	1	2	2	1	2	1	2	1	2	1
chr01	128590	128590	S	1	2	1	2	1	2	1	2	1	NA	NA	1	1	2	2	1	1	2	1	2	1	2	1	NA	2	1	2	1	2	1	2	1
chr01	128757	128757	S	1	2	1	2	1	2	1	2	1	2	2	1	1	2	2	1	1	2	1	2	1	2	1	2	2	1	2	1	2	1	2	1
chr01	128845	128845	S	NA	2	NA	2	NA	2	NA	2	NA	2	NA	NA	NA	NA	2	NA	NA	2	NA	NA	NA	2	NA	NA	2	NA	2	NA	NA	NA	NA	NA
chr01	131638	131638	S	1	2	1	2	1	2	1	2	1	2	2	NA	1	2	2	1	1	1	2	2	1	1	2	2	2	1	2	1	2	1	2	1
chr01	131845	131845	S	1	2	1	2	1	2	1	2	1	2	2	1	1	2	2	1	1	1	2	2	1	1	NA	2	2	1	2	1	2	1	2	1
chr01	132931	132931	S	1	2	1	2	1	2	1	2	1	2	2	1	1	2	2	1	1	1	2	2	1	1	2	2	1	2	2	1	1	2	2	1
chr01	132981	132981	S	1	2	1	2	1	2	1	NA	1	2	2	1	1	2	2	1	1	1	NA	2	1	1	2	2	1	2	2	1	1	2	2	1
chr01	133083	133083	S	1	2	1	2	1	2	1	2	1	2	2	1	1	2	2	1	1	1	2	2	1	1	2	2	1	2	2	1	1	2	2	1
chr01	133086	133086	S	1	2	1	2	1	2	1	2	1	2	2	1	1	2	2	1	1	1	2	2	1	1	2	2	1	2	2	1	1	2	2	1
chr01	133137	133137	S	1	2	1	2	1	2	1	2	1	2	2	1	1	2	2	1	1	1	2	2	1	1	2	2	1	2	2	1	1	2	2	1
chr01	135327	135327	S	1	2	1	2	1	2	1	2	NA	NA	2	1	1	2	2	1	1	1	2	2	1	1	2	2	1	2	2	1	1	2	2	1
chr01	135342	135342	S	1	2	1	2	1	2	1	2	1	2	2	1	1	2	2	1	1	1	2	2	1	1	2	2	1	2	2	1	1	2	2	1
chr01	135716	135716	S	1	2	1	2	1	2	1	2	1	2	2	1	1	2	2	1	1	1	2	2	1	1	2	2	1	2	2	1	1	2	2	1
chr01	135954	135954	S	1	2	1	2	1	2	1	2	1	2	2	1	1	2	2	1	1	1	2	2	1	1	2	2	1	2	2	1	1	2	2	1
chr01	136049	136049	S	1	2	1	2	1	2	1	2	1	2	2	1	1	2	2	1	1	1	2	2	1	1	2	2	1	2	2	1	1	2	2	1
chr01	136162	136162	S	1	2	1	2	1	2	1	2	1	2	2	1	1	2	2	1	1	1	2	2	1	1	2	2	1	2	2	1	1	2	2	1
chr01	141186	141186	S	1	2	1	2	1	2	1	2	1	2	2	1	1	2	2	1	1	1	2	2	1	1	2	2	1	2	2	1	1	2	2	1
chr01	141986	141986	S	1	2	1	2	1	2	1	2	NA	2	NA	1	1	2	2	1	1	1	2	2	1	1	2	2	1	2	2	1	1	NA	2	1
chr01	142781.5	142781.5	I	1	2	1	2	1	2	1	2	NA	2	2	1	1	2	2	NA	1	1	2	2	NA	1	2	2	NA	2	2	NA	1	2	2	NA
chr01	143087	143087	S	1	2	1	2	1	2	1	2	1	2	2	1	1	2	2	1	1	1	2	2	1	1	2	2	1	2	2	1	1	2	2	1
chr01	143681	143681	S	1	2	1	2	1	2	1	2	1	2	2	1	1	2	2	1	1	1	2	NA	1	1	2	2	1	2	2	1	1	2	2	1
chr01	143824	143824	S	1	2	1	2	1	2	1	2	1	2	2	1	1	2	2	1	1	1	2	2	1	1	2	2	1	2	2	1	1	2	2	1
chr01	143854	143854	S	1	2	1	2	1	2	1	2	1	2	2	1	1	2	2	1	1	1	2	2	1	1	2	2	1	2	2	1	1	2	2	1
chr01	144828	144828	S	1	2	1	2	1	2	1	2	1	2	2	1	1	2	2	1	1	1	2	2	1	1	2	2	1	2	2	1	1	2	2	1
chr01	145636	145636	S	1	2	1	2	1	2	1	2	1	2	2	1	1	2	2	1	1	1	2	2	1	1	2	2	1	2	2	1	1	2	2	1
chr01	146541	146541	S	1	2	1	2	1	2	1	2	1	2	2	1	1	2	2	1	1	1	2	2	1	1	2	2	1	2	2	1	1	2	2	1
chr01	147416	147416	S	1	2	1	2	1	2	1	2	1	2	NA	1	1	2	2	1	1	1	2	2	1	NA	2	2	1	2	2	1	1	2	2	1
chr01	147509	147509	S	1	2	1	2	1	2	1	2	1	2	NA	1	1	2	2	1	1	1	2	2	1	1	2	2	1	2	2	1	1	2	2	1
chr01	147600	147600	S	1	2	1	2	1	2	1	2	1	2	2	1	1	2	2	1	1	1	2	2	1	1	2	2	1	2	2	1	1	2	2	1
chr01	147609	147609	S	1	NA	1	2	1	NA	1	NA	1	2	2	1	1	2	NA	1	1	1	NA	NA	1	1	2	2	NA	2	NA	1	1	2	2	1
chr01	147657	147657	S	1	2	1	2	1	2	1	2	1	2	2	1	1	2	2	1	1	1	2	2	1	1	2	2	1	2	2	1	1	2	2	1
chr01	147719	147719	S	1	2	1	2	1	2	1	2	1	2	2	1	1	2	2	1	1	1	2	2	1	1	2	2	1	2	2	1	1	2	2	1
chr01	147728	147728	S	1	2	1	2	1	2	1	2	1	2	2	1	1	2	2	1	1	1	2	2	1	1	2	2	1	2	2	1	1	2	2	1
chr01	147761	147761	S	1	2	1	2	1	2	1	2	1	2	2	1	1	2	2	1	1	1	2	2	1	1	2	2	1	2	2	1	1	2	2	1
chr01	148148	148148	S	1	2	1	2	1	2	1	2	1	2	2	1	1	2	2	1	1	1	2	2	1	1	2	2	1	2	2	1	1	2	2	1
chr01	148262	148262	S	1	2	1	2	1	2	1	2	1	2	2	1	1	2	2	1	1	1	2	2	1	1	2	2	1	2	2	1	1	2	2	1
chr01	148888	148888	S	1	2	1	2	1	2	1	2	1	2	2	1	1	2	2	1	1	1	2	2	1	1	2	2	1	2	2	1	1	2	2	1
chr01	149192	149192	S	1	2	1	2	1	2	1	2	1	2	2	1	1	2	2	1	1	1	2	2	1	1	2	2	1	2	2	1	1	2	2	1
chr01	149240	149240	S	1	2	1	2	1	2	1	2	1	2	2	1	1	2	2	1	1	1	2	2	1	1	2	2	1	2	2	1	1	2	2	1
chr01	149270	149270	S	1	2	1	2	1	2	1	2	1	2	2	1	1	2	2	1	1	1	2	2	1	1	2	2	1	2	2	1	1	2	2	1
chr01	149309	149309	S	1	2	1	2	1	NA	1	2	1	2	NA	1	1	2	2	1	1	1	2	2	1	1	2	2	1	2	2	1	1	2	2	1
chr01	149456	149456	S	NA	NA	NA	NA	NA	NA	NA	NA	NA	2	2	1	1	2	NA	NA	1	1	2	NA	1	1	NA	NA	1	2	NA	1	1	NA	2	1
chr01	149596	149596	S	1	2	1	2	1	2	1	2	1	2	2	1	1	2	2	1	1	1	2	2	1	NA	2	2	1	2	2	1	1	2	2	1
chr01	149775	149775	S	1	2	NA	2	1	2	1	2	NA	2	2	1	NA	2	NA	1	1	1	2	2	1	NA	2	2	1	2	2	1	1	2	2	1
chr01	149915	149915	S	NA	2	NA	2	NA	2	NA	2	NA	2	2	NA	NA	2	2	NA	NA	1	2	2	NA	NA	2	2	NA	2	2	NA	NA	2	2	NA
chr01	149975	149975	S	1	2	1	2	1	2	1	2	1	2	2	1	1	2	2	1	1	1	2	2	1	1	2	2	1	2	2	1	1	2	2	1
chr01	150305	150305	S	1	2	1	2	1	2	1	2	1	2	2	1	1	2	2	1	1	1	2	2	1	1	2	2	1	2	2	1	1	2	2	1
chr01	150464	150464	S	1	2	1	2	1	2	1	2	1	2	2	1	1	2	2	1	1	1	2	2	NA	1	2	2	1	2	2	1	1	2	2	1
chr01	151012	151012	S	1	2	1	2	1	2	1	2	1	2	2	1	1	2	2	1	1	1	2	2	1	1	2	2	1	2	2	1	1	2	2	1
chr01	151334	151335	M	1	2	1	2	1	2	1	2	1	2	2	1	1	2	2	1	1	1	2	2	1	1	2	2	1	2	2	1	1	2	2	1
chr01	151774	151774	S	1	2	1	2	1	2	1	2	1	2	2	1	1	2	2	1	1	1	2	2	1	1	2	2	1	2	2	1	1	2	2	1
chr01	151921	151921	S	1	2	1	2	1	2	1	2	1	2	2	1	1	2	2	1	1	1	2	2	1	1	2	2	1	2	2	1	1	2	2	1
chr01	152157	152157	S	1	NA	1	NA	1	2	1	NA	1	2	2	1	1	2	2	1	1	1	2	2	1	1	2	2	1	2	NA	1	1	2	2	1
chr01	152235	152235	S	1	2	1	2	1	2	1	2	1	2	2	1	1	2	2	1	1	1	2	2	1	1	2	2	1	2	2	1	1	2	2	1
chr01	152338	152338	S	1	2	1	2	1	2	1	2	1	2	2	1	1	2	2	1	1	1	2	2	1	1	2	2	1	2	2	1	1	2	2	1
chr01	152730	152730	S	1	2	1	2	1	2	1	2	1	2	2	1	1	2	NA	1	1	1	2	2	1	1	2	2	1	2	2	1	1	2	2	1
chr01	153184	153184	S	1	2	1	2	1	2	1	2	1	2	2	1	1	2	2	1	1	1	2	2	1	1	2	2	1	2	2	1	1	2	2	1
chr01	159624	159624	S	1	2	1	2	1	2	1	2	1	2	2	1	1	2	2	1	1	1	2	2	1	1	2	2	1	2	2	1	1	2	2	1
chr01	159725	159725	S	NA	2	1	2	NA	2	NA	2	1	2	2	NA	NA	2	2	NA	1	1	2	2	NA	1	2	2	1	2	2	NA	1	2	2	NA
chr01	159758	159758	S	1	2	1	2	1	2	1	2	NA	2	2	1	1	2	2	1	1	1	2	2	1	1	2	2	1	2	2	1	1	2	2	1
chr01	159879	159879	D	NA	2	NA	NA	NA	NA	1	NA	1	NA	NA	1	NA	NA	NA	1	NA	NA	NA	NA	NA	NA	NA	NA	NA	NA	NA	NA	NA	NA	NA	NA
chr01	159895	159895	S	1	2	1	2	1	2	1	2	1	2	2	1	1	2	2	1	1	1	2	2	1	1	2	2	1	2	2	1	1	2	2	1
chr01	160076	160076	D	1	2	1	2	1	2	1	2	1	2	2	1	1	2	2	1	1	1	2	2	1	1	2	2	1	2	2	1	1	2	2	1
chr01	160180	160180	S	NA	2	NA	NA	NA	NA	NA	NA	NA	NA	NA	NA	NA	NA	NA	NA	NA	NA	NA	2	NA	NA	2	2	NA	2	NA	NA	NA	NA	2	NA
chr01	160234	160271	D	1	2	1	2	1	2	1	2	1	2	2	1	1	2	2	1	1	1	2	2	1	1	2	2	1	2	2	1	1	2	2	1
chr01	160277	160417	M	NA	2	NA	2	NA	2	NA	2	NA	2	2	NA	NA	2	2	NA	NA	NA	2	2	NA	NA	2	2	NA	2	2	NA	NA	2	2	NA
chr01	163426	163502	M	1	2	1	2	1	2	1	2	1	2	2	1	1	2	2	1	1	1	2	2	1	1	2	2	1	2	2	1	1	2	2	1
chr01	163507	163515	D	1	2	1	2	1	2	1	2	1	2	2	1	1	2	2	1	1	1	2	2	1	1	2	2	1	2	2	1	1	2	2	1
chr01	166098	166154	D	1	2	1	2	1	2	1	2	1	2	2	1	NA	2	2	1	1	1	2	2	1	1	2	2	1	2	2	1	1	2	2	1
chr01	166159	166175	M	1	2	1	2	1	2	1	2	1	2	2	1	1	2	2	1	1	1	2	2	1	1	2	2	1	2	2	1	1	2	2	1
chr01	166179	166189	D	1	2	1	2	1	2	1	2	1	2	2	1	1	2	2	1	1	1	2	2	1	1	2	2	1	2	2	1	1	2	2	1
chr01	166709	166743	M	1	NA	1	NA	1	NA	1	NA	1	NA	NA	1	1	NA	NA	1	1	1	NA	NA	1	1	NA	NA	1	NA	NA	1	1	NA	NA	1
chr01	166748	166752	D	1	NA	1	NA	1	NA	1	NA	1	NA	NA	1	1	NA	NA	1	1	1	NA	NA	1	1	NA	NA	1	NA	NA	1	1	NA	NA	1
chr01	168681	168681	S	1	2	1	2	1	2	1	2	1	2	2	1	1	2	2	1	1	1	2	2	1	1	2	2	1	2	2	1	1	NA	2	1
chr01	168762	168762	S	1	2	1	2	1	2	1	2	1	2	2	1	1	2	2	1	1	1	2	2	1	1	2	2	1	2	2	1	1	2	2	1
chr01	168767	168767	S	1	2	1	2	1	2	1	2	1	2	2	1	1	2	2	1	1	1	2	2	1	1	2	2	1	2	2	1	1	2	2	1
chr01	168782	168782	S	1	2	1	2	1	2	1	2	1	2	2	1	1	2	2	1	1	1	2	2	1	1	2	2	1	2	2	1	1	2	2	1
chr01	169200	169200	S	1	2	1	2	1	2	1	2	1	2	2	1	1	2	2	1	1	1	2	2	1	1	2	2	NA	2	2	1	1	2	2	1
chr01	169212	169212	S	1	2	1	2	1	2	1	2	1	2	2	1	1	2	2	1	1	1	2	2	1	1	2	2	1	2	2	1	1	2	2	1
chr01	169222.5	169222.5	I	1	2	1	2	1	2	1	2	1	2	2	1	1	2	2	1	1	1	2	2	1	1	2	2	1	2	2	1	1	2	2	1
chr01	169264	169264	S	1	2	1	2	1	2	1	2	1	2	2	1	1	2	2	1	1	1	2	2	1	1	2	2	1	2	2	1	1	2	2	1
chr01	169417	169417	S	1	2	1	2	1	2	1	2	1	2	2	1	1	2	2	1	1	1	2	2	1	1	2	2	1	2	2	1	1	2	2	1
chr01	169471	169471	S	1	2	1	2	1	2	1	2	NA	2	2	1	1	2	2	1	1	1	2	2	1	1	2	2	1	2	2	1	1	2	2	1
chr01	169633	169633	S	1	2	1	2	1	2	1	2	1	2	2	1	1	2	2	1	1	1	2	2	1	1	2	2	1	2	2	1	1	2	2	1
chr01	169684	169684	S	1	2	1	2	1	2	1	2	1	2	2	1	1	2	2	1	1	1	2	2	1	1	2	2	1	2	2	1	1	2	2	1
chr01	169825	169825	S	1	2	1	2	1	2	1	2	1	2	2	1	1	2	2	1	1	1	2	2	1	1	2	2	1	2	2	1	1	2	2	1
chr01	169882	169882	S	1	2	1	2	1	2	1	2	1	2	2	1	1	2	2	1	1	1	2	2	1	1	2	2	1	2	2	1	1	2	2	1
chr01	169987	169987	S	1	2	1	2	1	2	1	2	1	2	2	1	1	2	2	1	1	1	2	2	1	1	2	2	1	2	2	1	1	2	2	1
chr01	170017	170017	S	1	2	1	2	1	2	1	NA	1	2	2	1	1	2	2	1	1	1	2	NA	1	1	2	2	1	2	2	1	1	2	2	1
chr01	170559	170559	S	1	2	1	2	1	2	1	2	1	2	2	1	1	2	2	1	1	1	2	2	1	1	2	2	1	2	2	1	1	2	2	1
chr01	171384	171384	S	1	2	1	2	1	2	1	2	1	2	2	1	1	2	2	1	1	1	2	2	1	1	2	2	1	2	2	1	1	2	2	1
chr01	173220	173220	S	1	2	1	2	1	2	1	2	1	2	2	1	1	2	2	1	1	1	2	2	1	1	2	2	1	2	2	1	1	2	2	1
chr01	175304.5	175305	M	1	2	1	2	1	2	1	NA	1	NA	2	1	1	2	NA	1	1	1	2	2	1	1	2	2	1	2	2	1	1	2	2	1
chr01	175315	175315	S	1	2	1	2	1	2	1	2	1	2	2	1	1	2	NA	1	1	1	2	2	1	1	2	2	1	2	2	1	1	2	2	1
chr01	175351	175351	S	1	2	1	2	1	2	1	2	1	2	2	1	1	2	2	1	1	1	2	2	1	1	2	2	1	2	2	1	1	2	2	1
chr01	175407	175407	S	1	2	1	2	1	2	1	2	1	2	2	1	1	2	2	1	1	1	2	2	1	1	2	2	1	2	2	1	1	2	2	1
chr01	175571	175571	S	1	2	1	2	1	2	1	2	1	2	2	1	1	2	2	1	1	1	2	2	1	1	2	2	1	2	2	1	1	2	2	1
chr01	175803.5	175803.5	I	NA	NA	NA	NA	NA	NA	1	NA	1	2	2	1	NA	2	2	1	NA	NA	NA	NA	1	NA	2	NA	NA	2	NA	NA	NA	NA	2	1
chr01	175855	175855	D	1	2	1	2	1	2	1	2	1	2	2	1	1	2	2	1	1	1	2	2	1	1	2	2	1	2	2	1	1	2	2	1
chr01	175874	175874	S	NA	NA	1	NA	1	2	1	2	1	NA	NA	1	1	2	NA	1	1	1	2	2	1	1	NA	NA	1	2	2	1	1	2	NA	1
chr01	175961	175961	S	1	2	1	2	1	2	1	2	1	2	2	1	1	2	2	1	1	1	2	2	1	1	2	2	1	2	2	1	1	2	2	1
chr01	175999	175999	S	1	2	1	2	1	2	1	NA	1	2	2	1	1	2	2	1	1	1	2	2	1	1	NA	2	1	2	2	1	1	2	2	1
chr01	176000	176000	S	1	2	1	2	1	2	1	NA	1	2	2	1	1	2	2	1	1	1	2	2	1	1	NA	2	1	2	2	1	1	2	2	1
chr01	176013	176013	S	1	2	1	2	1	2	1	2	1	2	2	1	1	2	2	1	1	1	2	2	1	1	NA	2	1	NA	2	1	1	2	2	NA
chr01	176167	176167	S	1	2	1	2	1	2	1	2	1	2	2	NA	1	2	2	1	1	1	2	2	1	1	2	2	1	2	2	1	1	2	2	1
chr01	176207	176207	S	1	2	1	2	1	2	1	2	1	2	2	1	1	2	2	1	1	1	2	2	1	1	2	2	1	2	2	1	1	2	2	1
chr01	176218	176218	S	1	2	1	2	1	2	1	2	1	2	2	1	1	2	2	1	1	1	2	2	1	1	2	2	1	2	2	1	1	2	2	1
chr01	176264	176264	S	1	2	1	2	1	2	1	2	1	2	2	1	NA	2	2	1	1	1	2	2	1	1	2	2	1	2	2	1	1	2	2	1
chr01	176269	176269	S	1	2	1	2	1	2	1	2	1	2	2	1	NA	2	2	1	1	1	2	2	1	1	2	2	1	2	2	1	1	2	2	1
chr01	176273	176273	S	1	2	1	2	1	2	1	2	1	2	2	1	1	2	2	1	1	1	2	2	1	1	2	2	1	2	2	1	1	2	2	1
chr01	176278	176278	S	1	2	1	2	1	2	1	2	1	2	2	1	1	2	2	1	1	1	2	2	1	1	2	2	1	2	2	1	1	2	2	1
chr01	176291	176291	S	1	2	1	2	1	2	1	2	1	2	2	1	1	2	2	1	1	1	2	2	1	1	2	2	1	2	2	1	1	2	2	1
chr01	176302	176302	S	1	2	1	2	1	2	1	2	1	2	2	1	1	2	2	1	1	1	2	2	1	1	2	2	1	2	2	1	1	2	2	1
chr01	176381	176381	S	1	2	1	2	1	2	1	2	1	2	NA	1	1	2	2	1	1	1	2	2	1	1	2	2	1	2	2	1	1	2	2	1
chr01	176429	176429	S	NA	2	NA	2	NA	2	NA	2	1	2	2	NA	1	2	2	1	1	NA	2	2	1	NA	2	2	1	2	2	1	1	2	2	NA
chr01	176692	176692	S	NA	NA	NA	NA	NA	NA	NA	NA	NA	NA	NA	NA	NA	NA	NA	NA	NA	NA	NA	NA	NA	NA	NA	NA	NA	NA	NA	NA	NA	NA	NA	NA
chr01	177664	177664	S	1	2	1	2	1	2	1	2	1	2	2	1	1	2	2	1	1	1	2	2	1	1	2	2	1	2	2	1	1	2	2	1
chr01	177723	177723	S	1	2	1	2	1	2	1	2	1	2	2	1	1	2	2	1	1	1	2	2	1	1	2	2	1	NA	2	1	1	2	2	1
chr01	177944	177944	S	1	2	1	2	1	2	1	2	1	2	NA	1	1	2	2	1	1	1	2	2	1	1	2	2	1	2	2	1	1	2	2	1
chr01	178127	178127	S	1	2	1	2	1	2	1	2	1	2	NA	1	1	2	2	1	1	1	2	2	1	1	2	2	1	2	2	1	1	2	2	1
chr01	178138	178138	S	1	2	1	2	1	2	1	2	1	2	2	1	1	2	2	1	1	1	2	2	1	1	2	2	1	2	2	1	1	2	2	1
chr01	178352	178352	S	1	2	1	2	1	2	1	2	1	2	2	1	1	2	2	1	1	1	2	2	1	1	2	2	1	2	2	1	1	2	2	1
chr01	178457	178457	D	NA	NA	NA	NA	NA	NA	NA	NA	NA	NA	NA	NA	NA	NA	NA	NA	NA	1	NA	NA	NA	NA	NA	NA	NA	NA	NA	NA	NA	NA	NA	NA
chr01	178538	178538	S	1	2	1	2	1	2	1	2	1	2	2	1	1	2	2	1	1	1	2	2	1	1	2	2	1	2	2	1	1	2	2	1
chr01	178560	178560	S	1	2	1	2	1	2	1	2	1	2	2	1	1	2	2	1	1	1	2	2	1	1	2	2	1	2	2	1	1	2	2	1
chr01	178601	178601	D	1	2	1	2	1	2	1	2	1	2	2	1	1	2	2	1	1	1	2	NA	1	1	2	2	1	2	2	1	1	2	2	1
chr01	178614	178614	S	1	2	1	2	1	2	1	2	1	2	2	1	1	2	2	1	1	1	2	NA	1	1	2	2	1	2	2	1	1	2	2	1
chr01	178618.5	178618.5	I	1	2	1	2	1	2	1	2	1	2	2	1	1	2	2	1	1	1	2	2	1	1	2	2	1	2	2	1	1	2	2	1
chr01	178749	178749	S	1	2	1	2	1	2	1	2	1	2	2	1	1	2	2	1	1	1	2	2	1	1	NA	2	1	2	2	NA	1	2	2	1
chr01	178800	178800	S	1	2	1	2	1	2	1	2	1	2	2	1	1	2	2	1	1	1	2	2	1	1	2	2	1	2	2	1	1	2	2	1
chr01	178824	178825.5	M	1	2	1	2	1	2	1	2	1	2	2	1	1	2	NA	1	1	1	2	2	1	1	2	2	1	2	2	1	1	2	2	1
chr01	178987	178987	S	1	2	1	2	1	2	1	2	1	2	2	1	1	2	2	1	1	1	2	2	1	1	2	2	1	2	2	1	1	2	2	1
chr01	179049	179050	M	1	2	1	2	1	2	1	2	1	2	2	1	1	2	2	1	1	1	2	2	1	1	2	2	1	2	2	1	1	2	2	1
chr01	179137.5	179137.5	I	1	2	1	2	1	2	1	2	1	2	2	1	1	2	2	1	1	1	2	2	1	1	2	2	1	2	2	1	1	2	2	1
chr01	179153	179153	S	1	2	1	2	1	2	1	2	1	2	NA	1	NA	2	2	1	1	1	2	2	1	1	2	2	1	2	2	1	1	NA	2	1
chr01	179219	179219	S	NA	NA	NA	2	NA	NA	NA	2	NA	NA	NA	NA	NA	NA	NA	NA	NA	NA	NA	2	NA	NA	NA	NA	NA	NA	NA	NA	NA	NA	NA	NA
chr01	179399	179399	S	1	2	1	2	1	2	1	2	1	2	2	1	1	2	2	1	1	1	2	2	1	1	2	2	1	2	NA	1	1	2	2	1
chr01	179535	179535	S	1	2	NA	2	1	2	1	2	1	2	2	1	1	2	2	1	1	1	2	2	1	1	2	2	1	2	2	1	1	2	2	1
chr01	179599	179599	S	1	2	1	2	1	2	1	2	1	2	2	1	1	2	2	1	1	1	2	2	1	1	2	2	1	2	2	1	1	2	2	1
chr01	179607	179607	S	1	2	1	2	1	2	1	2	1	2	2	1	1	2	2	1	1	1	2	2	1	1	2	2	1	2	2	1	1	2	2	1
chr01	179634.5	179636	M	1	2	1	2	1	2	1	2	1	2	2	1	1	2	2	1	1	1	2	2	1	1	2	2	1	2	2	1	1	2	2	1
chr01	179665	179665	S	1	2	1	2	1	2	1	2	1	2	2	1	1	2	2	1	1	1	2	2	1	1	2	2	1	2	2	1	1	2	2	1
chr01	179680.5	179680.5	I	1	2	1	2	1	2	1	2	1	2	2	1	1	2	2	1	1	1	2	2	1	1	2	2	1	2	2	1	1	2	2	1
chr01	179681	179681	S	1	2	1	2	1	2	1	2	1	2	2	1	1	2	2	1	1	1	2	2	1	1	2	2	1	2	2	1	1	2	2	1
chr01	179683.5	179683.5	I	1	2	1	2	1	2	1	2	1	2	2	1	1	2	2	1	1	1	2	2	1	1	2	2	1	2	2	1	1	2	2	1
chr01	179685	179688	D	1	2	1	2	1	2	1	2	1	2	2	1	1	2	2	1	1	1	2	2	1	1	2	2	1	2	2	1	1	2	2	1
chr01	179693	179693	S	1	2	1	2	1	2	1	2	1	2	2	1	1	2	2	1	1	1	2	2	1	1	2	2	1	2	2	1	1	2	2	1
chr01	179697	179699	D	1	2	1	2	1	2	1	2	1	2	2	1	1	2	2	1	1	1	2	2	1	1	2	2	1	2	2	1	1	2	2	1
chr01	179702	179702	D	1	2	1	2	1	2	1	2	1	2	2	1	1	2	2	1	1	1	2	2	1	1	2	2	1	2	2	1	1	2	2	1
chr01	179705	179706	D	1	2	1	2	1	2	1	2	1	2	2	1	1	2	2	1	1	1	2	2	1	1	2	2	1	2	2	1	1	2	2	1
chr01	179710.5	179710.5	I	1	2	1	2	1	2	1	2	1	2	2	1	1	2	2	1	1	1	2	2	1	1	2	2	1	2	2	1	1	2	2	1
chr01	179712	179712	S	1	2	1	2	1	2	1	2	1	2	2	1	1	2	2	1	1	1	2	2	1	1	2	2	1	2	2	1	1	2	2	1
chr01	179716	179716	S	1	2	1	2	1	2	1	2	1	2	2	1	1	2	2	1	1	1	2	2	1	1	2	2	1	2	2	1	1	2	2	1
chr01	179717.5	179717.5	I	1	2	1	2	1	2	1	2	1	2	2	1	1	2	2	1	1	1	2	2	1	1	2	2	1	2	2	1	1	2	2	1
chr01	179719	179719	S	1	2	1	2	1	2	1	2	1	2	2	1	1	2	2	1	1	1	2	2	1	1	2	2	1	2	2	1	1	2	2	1
chr01	179727	179727	S	1	2	1	2	1	2	1	2	1	2	2	1	1	2	2	1	1	1	2	2	1	1	2	2	1	2	2	1	1	2	2	1
chr01	179738	179738	S	1	2	1	2	1	2	1	2	1	2	2	1	1	2	2	1	1	1	2	2	1	1	2	2	1	2	2	1	1	2	2	1
chr01	179743	179743	S	1	2	NA	2	1	2	1	2	1	2	2	1	1	2	2	1	1	1	2	2	1	1	2	2	1	2	2	1	1	2	2	1
chr01	179754	179754	S	1	2	1	2	1	2	1	2	1	2	2	1	1	2	2	1	1	1	2	2	1	1	2	2	1	2	2	1	1	2	2	1
chr01	179759	179763	D	1	2	1	2	1	2	1	2	1	2	2	1	1	2	2	1	1	1	2	2	1	1	2	2	1	2	2	1	1	2	2	1
chr01	179767	179767	S	1	2	1	2	1	2	1	2	1	2	2	1	1	2	2	1	1	1	2	2	1	1	2	2	1	2	2	1	1	2	2	1
chr01	179769	179774	D	1	2	1	2	1	2	1	2	1	2	2	1	1	2	2	1	1	1	2	2	1	1	2	2	1	2	2	1	1	2	2	1
chr01	179778	179778	D	1	2	1	2	1	2	1	2	1	2	2	1	1	2	2	1	1	1	2	2	1	1	2	2	1	2	2	1	1	2	2	1
chr01	179783	179783	S	1	2	1	2	1	2	1	2	1	2	2	1	1	2	2	1	1	1	2	2	1	1	2	NA	1	2	2	1	1	2	2	1
chr01	179791	179791	D	1	2	1	2	1	2	1	2	1	2	2	1	1	2	2	1	1	1	2	2	1	1	2	2	1	2	2	1	1	2	2	1
chr01	179792.5	179792.5	I	1	2	1	2	1	2	1	2	1	2	2	1	1	2	2	1	1	1	2	2	1	1	2	2	1	2	2	1	1	2	2	1
chr01	179803	179803	D	1	2	1	2	1	2	1	2	1	2	2	1	1	2	2	1	1	1	2	2	1	1	2	2	1	2	2	1	1	2	2	1
chr01	179811	179811	S	1	2	1	2	1	2	1	2	1	2	2	1	1	2	2	1	1	1	2	2	1	1	2	2	1	2	2	1	1	2	2	1
chr01	179814	179814	S	1	2	1	2	1	2	1	2	1	2	2	1	1	2	2	1	1	1	2	2	1	1	2	2	1	2	2	1	1	2	2	1
chr01	179821	179821	S	1	2	1	2	1	2	1	2	1	2	2	1	1	2	2	1	1	1	2	2	1	1	2	2	1	2	2	1	1	2	2	1
chr01	179830	179830	S	1	2	1	2	1	2	1	2	1	2	2	1	1	2	2	1	1	1	2	2	1	1	2	2	1	2	2	1	1	2	2	1
chr01	179834	179834	S	1	2	1	2	1	2	1	2	1	2	2	1	1	2	2	1	1	1	2	2	1	1	2	2	1	2	2	1	1	2	2	1
chr01	179858	179858	D	1	2	1	2	1	2	1	2	1	2	2	1	1	2	2	1	1	1	2	2	1	1	2	2	1	2	2	1	1	2	2	1
chr01	179859.5	179859.5	I	1	2	1	2	1	2	1	2	1	2	2	1	1	2	2	1	1	1	2	2	1	1	2	2	1	2	2	1	1	2	2	1
chr01	179868.5	179869	M	1	2	1	2	1	2	1	2	1	2	2	1	1	2	2	1	1	1	2	2	1	1	2	2	1	2	2	1	1	2	2	1
chr01	179874	179874	D	1	2	1	2	1	2	1	2	1	2	2	1	1	2	2	1	1	1	2	2	1	1	2	2	1	2	2	1	1	2	2	1
chr01	179875	179875	S	1	2	1	2	1	2	1	2	1	2	2	1	1	2	2	1	1	1	2	2	1	1	2	2	1	2	2	1	1	2	2	1
chr01	179888	179890	M	1	2	1	2	1	2	1	2	NA	2	2	1	1	2	2	1	1	1	2	2	1	1	2	2	1	2	2	1	1	2	2	NA
chr01	179898	179898	S	1	2	1	2	1	2	1	2	NA	2	2	1	1	2	NA	1	1	1	2	2	1	1	2	2	1	2	2	1	1	2	2	NA
chr01	179905	179905	S	1	2	1	2	1	2	1	2	1	2	2	1	1	2	2	1	1	1	2	2	1	1	2	2	1	2	2	1	1	2	2	1
chr01	179910	179910	D	1	2	1	2	1	2	1	2	1	2	2	1	1	2	2	1	1	1	2	2	1	1	2	2	1	2	2	1	1	2	2	1
chr01	179913	179914.5	M	1	2	1	2	1	2	1	2	1	2	2	1	1	2	2	1	1	1	2	2	1	1	2	2	1	2	2	1	1	2	2	1
chr01	179920	179920	S	1	2	1	2	1	2	1	2	1	2	2	1	1	2	2	1	1	1	2	2	1	1	2	2	1	2	2	1	1	2	2	1
chr01	179923	179923	S	1	2	1	2	1	2	1	2	1	2	2	NA	1	2	2	1	1	1	2	2	1	1	2	2	1	2	2	1	1	2	2	1
chr01	179927	179927	S	1	2	1	2	1	2	1	2	1	2	2	NA	1	2	2	1	1	1	2	2	1	1	2	2	1	2	2	1	1	2	2	1
chr01	179930	179930	S	1	2	1	2	1	2	1	2	1	2	2	1	1	2	2	1	1	1	2	2	1	1	2	2	1	2	2	1	1	2	2	1
chr01	179934	179934	S	1	2	1	2	1	2	1	2	1	2	2	1	1	2	2	1	1	1	2	2	1	1	2	2	1	2	2	1	1	2	2	1
chr01	179939	179939	S	1	2	1	2	1	2	1	2	1	2	2	1	1	2	2	1	1	1	2	2	1	1	2	2	1	2	2	1	1	2	2	1
chr01	179940	179940	S	1	2	1	2	1	2	1	2	1	2	2	1	1	2	2	1	1	1	2	2	1	1	2	2	1	2	2	1	1	2	2	1
chr01	179949	179949	S	1	2	1	2	1	2	1	2	1	2	2	1	1	2	2	1	1	1	2	2	1	1	2	2	1	2	2	1	1	2	2	1
chr01	179950	179950	S	1	2	1	2	1	2	1	2	1	2	2	1	1	2	2	1	1	1	2	2	1	1	2	2	1	2	2	1	1	2	2	1
chr01	179953	179953	S	1	2	1	2	1	2	1	2	1	2	2	1	1	2	2	1	1	1	2	2	1	1	2	2	1	2	2	1	1	2	2	1
chr01	179959	179959	S	1	2	1	2	1	2	1	2	1	2	2	1	1	2	2	1	1	1	2	2	1	1	2	2	1	2	2	1	1	2	2	1
chr01	179964.5	179964.5	I	1	2	1	2	1	2	1	2	1	2	2	1	1	2	2	1	1	1	2	2	1	1	2	2	1	2	2	1	1	2	2	1
chr01	179968	179970	M	1	2	1	2	1	2	1	2	1	2	2	1	1	2	2	1	1	1	2	2	1	1	2	2	1	2	2	1	1	2	2	1
chr01	179974	179975	D	1	2	1	2	1	2	1	2	1	2	2	1	1	2	2	1	1	1	2	2	1	1	2	2	1	2	2	1	1	2	2	1
chr01	179976	179976	S	1	2	1	2	1	2	1	2	1	2	2	1	1	2	2	1	1	1	2	2	1	1	2	2	1	2	2	1	1	2	2	1
chr01	179980	179980	S	1	2	1	2	1	2	1	2	1	2	2	1	1	2	2	1	1	1	2	2	1	1	2	2	1	2	2	1	1	2	2	1
chr01	179986	179986	S	1	2	1	2	1	2	1	2	1	2	2	1	1	2	2	1	1	1	2	2	1	1	2	2	1	2	2	1	1	2	2	1
chr01	179989	179990	M	1	2	1	2	1	2	1	2	1	2	2	1	1	2	2	1	1	1	2	2	1	1	2	2	1	2	2	1	1	2	2	1
chr01	179994	179994	S	1	2	1	2	1	2	1	2	1	2	2	1	1	2	2	1	1	1	2	2	1	1	2	2	1	2	2	1	1	2	2	1
chr01	179996	179996	S	1	2	1	2	1	2	1	2	1	2	2	1	1	2	2	1	1	1	2	2	1	1	2	2	1	2	2	1	1	2	2	1
chr01	180009	180009	S	1	2	1	2	1	2	1	2	1	2	2	1	1	2	2	1	1	1	2	2	1	1	NA	2	1	2	2	1	1	2	2	1
chr01	180012	180012	S	1	2	1	2	1	2	1	2	NA	2	2	1	1	2	2	1	1	1	2	2	1	1	NA	2	1	2	2	1	1	2	2	1
chr01	180016	180016	S	1	2	1	2	1	2	1	2	1	2	2	1	1	2	2	1	1	1	2	2	1	1	NA	NA	1	2	2	1	1	2	2	1
chr01	180023	180023	S	1	2	1	2	1	2	1	2	1	2	2	1	1	2	2	1	1	1	2	2	1	1	NA	NA	1	2	2	1	1	2	2	1
chr01	180026	180026	S	1	2	1	NA	1	2	1	2	1	2	2	1	1	2	2	1	1	1	2	2	1	1	NA	NA	1	2	2	1	1	2	2	1
chr01	180031.5	180031.5	I	1	2	1	2	1	2	1	2	1	2	2	1	1	2	2	1	1	1	2	2	1	1	2	2	1	2	2	1	1	2	2	1
chr01	180036	180037.5	M	1	2	1	2	1	2	1	2	1	2	2	1	1	2	2	1	1	1	2	2	1	1	2	2	1	2	2	1	1	2	2	1
chr01	180047	180047	S	1	2	1	2	1	2	1	2	NA	2	2	1	1	2	2	1	1	1	2	2	1	1	2	2	1	2	2	1	1	2	2	1
chr01	180054	180054	S	1	2	1	2	1	2	1	2	NA	2	2	1	1	2	2	1	1	1	2	2	1	1	2	2	1	2	2	1	1	2	2	1
chr01	180063	180063	S	1	2	1	2	1	2	1	2	NA	2	2	1	1	2	2	1	1	1	2	2	1	1	2	2	1	2	2	1	1	2	2	1
chr01	180082	180082	S	1	2	1	2	1	2	1	2	1	2	2	1	1	2	2	1	1	1	2	2	1	1	2	2	1	2	2	1	1	2	2	1
chr01	180084	180086	M	1	2	1	2	1	2	1	2	1	2	2	1	1	2	2	1	1	1	2	2	1	1	2	2	1	2	2	1	1	2	2	1
chr01	180087.5	180087.5	I	1	2	1	2	1	2	1	2	1	2	2	1	1	2	2	1	1	1	2	2	1	1	2	2	1	2	2	1	1	2	2	1
chr01	180091.5	180091.5	I	1	2	1	2	1	2	1	2	1	2	2	1	1	2	2	1	1	1	2	2	1	1	2	2	1	2	2	1	1	2	2	1
chr01	180094	180094	S	1	2	1	2	1	2	1	2	1	2	2	1	1	2	2	1	1	1	2	2	1	1	2	2	1	2	2	1	1	2	2	1
chr01	180100	180100	S	1	2	1	2	1	2	1	2	1	2	2	1	1	2	2	1	1	1	2	2	1	1	2	2	1	2	2	1	1	2	2	1
chr01	180109	180109	D	1	2	1	2	1	2	1	2	1	2	2	1	1	2	2	1	1	1	2	2	1	1	2	2	1	2	2	1	1	2	2	1
chr01	180115	180116	D	1	2	1	2	1	2	1	2	1	2	2	1	1	2	2	1	1	1	2	2	1	1	2	2	1	2	2	1	1	2	2	1
chr01	180119.5	180119.5	I	1	2	1	2	1	2	1	2	1	2	2	1	1	2	2	1	1	1	2	2	1	1	2	2	1	2	2	1	1	2	2	1
chr01	180121.5	180121.5	I	1	2	1	2	1	2	1	2	1	2	2	1	1	2	2	1	1	1	2	2	1	1	2	2	1	2	2	1	1	2	2	1
chr01	180125	180125	S	1	2	1	2	1	2	1	2	1	2	2	1	1	2	2	1	1	1	2	2	1	1	2	2	1	2	2	1	1	2	2	1
chr01	180129	180132	D	1	2	1	2	1	2	1	2	1	2	2	1	1	2	2	1	1	1	2	2	1	1	2	2	1	2	2	1	1	2	2	1
chr01	180142	180142	S	1	2	1	2	1	2	1	2	1	2	2	1	1	2	2	1	1	1	2	2	1	1	2	2	1	2	2	1	1	2	2	1
chr01	180154	180154	S	1	2	1	2	1	2	1	2	1	2	2	1	1	2	2	1	1	1	2	2	1	1	2	2	1	2	2	1	1	2	2	1
chr01	180161.5	180161.5	I	1	2	1	2	1	2	1	2	1	2	2	1	NA	2	2	1	1	1	2	2	1	1	2	2	1	2	2	1	1	2	2	1
chr01	180164.5	180164.5	I	1	2	1	2	1	2	1	2	1	2	2	1	1	2	2	1	1	1	2	2	1	1	2	2	1	2	2	1	1	2	2	1
chr01	180166.5	180166.5	I	1	2	1	2	1	2	1	2	1	2	2	1	1	2	2	1	1	1	2	2	1	1	2	2	1	2	2	1	1	2	2	1
chr01	180168.5	180168.5	I	1	2	1	2	1	2	1	2	1	2	2	1	1	2	2	1	1	1	2	2	1	1	2	2	1	2	2	1	1	2	2	1
chr01	180170.5	180170.5	I	1	2	1	2	1	2	1	2	1	2	2	1	1	2	2	1	NA	1	2	2	1	1	2	2	1	2	2	1	1	2	2	1
chr01	180173.5	180173.5	I	1	2	1	2	1	2	1	2	1	2	2	1	1	2	2	1	1	1	2	2	1	1	2	2	1	2	2	1	1	2	2	1
chr01	180175.5	180175.5	I	1	2	1	2	1	2	1	2	1	2	2	1	1	2	2	1	1	1	2	2	1	1	2	2	1	2	2	1	1	2	2	1
chr01	180179.5	180179.5	I	1	2	1	2	1	2	1	2	1	2	2	1	1	2	2	1	1	1	2	2	1	1	2	2	1	2	2	1	1	2	2	1
chr01	180181.5	180181.5	I	1	2	1	2	1	2	1	2	1	2	2	1	1	2	2	1	1	1	2	2	1	1	2	2	1	2	2	1	1	2	2	1
chr01	180182.5	180182.5	I	1	2	1	2	1	2	1	2	1	2	2	1	1	2	2	1	1	1	2	2	1	1	2	2	1	2	2	1	1	2	2	1
chr01	180183.5	180183.5	I	1	2	1	2	1	2	1	2	1	2	2	1	1	2	2	1	1	1	2	2	1	1	2	2	1	2	2	1	1	2	2	1
chr01	180186.5	180186.5	I	1	2	1	2	1	2	1	2	1	2	2	1	1	2	2	1	1	1	2	2	1	1	2	2	1	2	2	1	1	2	2	1
chr01	180189	180190	D	1	2	1	2	1	2	1	2	1	2	2	1	1	2	2	1	1	1	2	2	1	1	2	2	1	2	2	1	1	2	2	1
chr01	180190.5	180190.5	I	1	2	1	2	1	2	1	2	1	2	2	1	1	2	2	1	1	1	2	2	1	1	2	2	1	2	2	1	1	2	2	1
chr01	180193.5	180193.5	I	1	2	1	2	1	2	1	2	1	2	2	1	1	2	2	1	1	1	2	2	1	1	2	2	1	2	2	1	1	2	2	1
chr01	180195.5	180195.5	I	1	2	1	2	1	2	1	2	1	2	2	1	1	2	2	1	1	1	2	2	1	1	2	2	1	2	2	1	1	2	2	1
chr01	180197.5	180197.5	I	1	2	1	2	1	2	1	2	1	2	2	1	1	2	2	1	1	1	2	2	1	1	2	2	1	2	2	1	1	2	2	1
chr01	180200.5	180200.5	I	1	2	1	2	1	2	1	2	1	2	2	1	1	2	2	1	1	1	2	2	1	1	2	2	1	2	2	1	1	2	2	1
chr01	180204.5	180204.5	I	1	2	1	2	1	2	1	2	1	2	2	1	1	2	2	1	1	1	2	2	1	1	2	2	1	2	2	1	1	2	2	1
chr01	180205.5	180206.5	M	1	2	1	2	1	2	1	2	1	2	2	1	1	2	2	1	1	1	2	2	1	1	2	2	1	2	2	1	1	2	2	1
chr01	180208.5	180208.5	I	1	2	1	2	1	2	1	2	1	2	2	1	1	2	2	1	1	1	2	2	1	1	2	2	1	2	2	1	1	2	2	1
chr01	180212.5	180212.5	I	1	2	1	2	1	2	1	2	1	2	2	1	1	2	2	1	1	1	2	2	1	1	2	2	1	2	2	1	1	2	2	1
chr01	180216	180218.5	M	1	2	1	2	1	2	1	2	1	2	2	1	1	2	2	1	1	1	2	2	1	1	2	2	1	2	2	1	1	2	2	1
chr01	180221	180222.5	M	1	2	1	2	1	2	1	2	1	2	2	1	1	2	2	1	1	1	2	2	1	1	2	2	1	2	2	1	1	2	2	1
chr01	180223.5	180223.5	I	1	2	1	2	1	2	1	2	1	2	2	1	1	2	2	1	1	1	2	2	1	1	2	2	1	2	2	1	1	2	2	1
chr01	180227.5	180228.5	M	1	NA	1	NA	1	NA	1	NA	1	NA	NA	1	1	2	NA	1	1	1	NA	NA	1	1	NA	NA	1	2	NA	1	1	NA	NA	1
chr01	180231.5	180232.5	M	1	2	1	2	1	2	1	2	1	2	2	1	1	2	2	1	1	1	2	2	1	1	2	2	1	2	2	1	1	2	2	1
chr01	180236.5	180238.5	M	1	2	1	2	1	2	1	2	1	2	2	1	1	2	2	1	1	1	2	2	1	1	2	2	1	2	2	1	1	2	2	1
chr01	180241.5	180241.5	I	1	2	1	2	1	2	1	2	1	2	2	1	1	2	2	1	1	1	2	2	1	1	2	2	1	2	2	1	1	2	2	1
chr01	180243.5	180243.5	I	1	2	1	2	1	2	1	2	1	2	2	1	1	2	2	1	1	1	2	2	1	1	2	2	1	2	2	1	1	2	2	1
chr01	180245.5	180245.5	I	1	2	1	2	1	2	1	2	1	2	2	1	1	2	2	1	1	1	2	2	1	1	2	2	1	2	2	1	1	2	2	1
chr01	180247	180247	S	1	2	1	2	1	2	1	2	1	2	2	1	1	2	2	1	1	1	2	NA	1	1	2	2	1	2	2	1	1	2	2	1
chr01	180251.5	180254.5	M	1	2	1	2	1	2	1	2	1	2	2	1	1	2	2	1	1	1	2	NA	1	1	2	2	1	2	2	1	1	2	2	1
chr01	180257.5	180257.5	I	1	2	1	2	1	2	1	2	1	2	2	1	1	2	2	1	1	1	2	NA	1	1	2	2	1	2	2	1	1	2	2	1
chr01	180259.5	180262.5	M	1	2	1	2	1	2	1	2	1	2	2	1	1	2	2	1	1	1	2	NA	1	1	2	2	1	2	2	1	1	2	2	1
chr01	180263.5	180263.5	I	1	2	1	2	1	2	1	2	1	2	2	1	1	2	2	1	1	1	2	NA	1	1	2	2	1	2	2	1	1	2	2	1
chr01	180267.5	180270.5	M	1	2	1	2	1	2	1	2	1	2	2	1	1	2	2	1	1	1	2	NA	1	1	2	2	1	2	2	1	1	2	2	1
chr01	180271.5	180274.5	M	1	2	1	2	1	2	1	2	1	2	2	1	1	2	2	1	1	1	2	2	1	1	2	2	1	2	2	1	1	2	2	1
chr01	180276.5	180276.5	I	1	2	1	2	1	2	1	2	1	2	2	1	1	2	2	1	1	1	2	2	1	1	2	2	1	2	2	1	1	2	2	1
chr01	180279.5	180279.5	I	1	2	1	2	1	2	1	2	1	2	2	1	1	2	2	1	NA	NA	2	2	1	1	2	2	1	2	2	1	1	2	2	1
chr01	180284.5	180284.5	I	1	2	1	2	1	2	1	2	1	2	2	1	1	2	2	1	1	1	2	2	1	1	2	2	1	2	2	1	1	2	2	1
chr01	180289.5	180289.5	I	1	2	1	2	1	2	1	2	1	2	2	1	1	2	2	1	1	1	2	2	1	1	2	2	1	2	2	1	1	2	2	1
chr01	180292.5	180294.5	M	1	2	1	2	1	2	1	2	1	2	2	1	1	2	2	1	1	1	2	2	1	1	2	2	1	2	2	1	1	2	2	1
chr01	180296.5	180298.5	M	1	2	1	2	1	2	1	2	1	2	2	1	1	2	2	1	1	1	2	2	1	1	2	2	1	2	2	1	1	2	2	1
chr01	180299.5	180302.5	M	1	2	1	2	1	2	1	2	1	2	2	1	1	2	2	1	1	1	2	2	1	1	2	2	1	2	2	1	1	2	2	1
chr01	180304.5	180304.5	I	1	2	1	2	1	2	1	2	1	2	2	1	1	2	2	1	1	1	2	2	1	1	2	2	1	2	2	1	1	2	2	1
chr01	180308.5	180308.5	I	1	2	1	2	1	2	1	2	1	2	2	1	1	2	2	1	1	1	2	2	1	1	2	2	1	2	2	1	1	2	2	1
chr01	180310.5	180310.5	I	1	2	1	2	1	2	1	2	1	2	2	1	1	2	2	1	1	1	2	2	1	1	2	2	1	2	2	1	1	2	2	1
chr01	180314.5	180314.5	I	1	2	1	2	1	2	1	2	1	2	2	1	1	2	2	1	1	1	2	2	1	1	2	2	1	2	2	1	1	2	2	1
chr01	180315.5	180315.5	I	1	2	1	2	1	2	1	2	1	2	2	1	1	2	2	1	1	1	2	2	1	1	2	2	1	2	2	1	1	2	2	1
chr01	180316.5	180316.5	I	1	2	1	2	1	2	1	2	1	2	2	1	1	2	2	1	1	1	2	2	1	1	2	2	1	2	2	1	1	2	2	1
chr01	180318.5	180318.5	I	1	2	1	2	1	2	1	2	1	2	2	1	1	2	2	1	1	1	2	2	1	1	2	2	1	2	2	1	1	2	2	1
chr01	180326	180326	S	1	2	1	2	1	2	1	2	1	2	2	1	1	2	2	1	1	1	2	2	1	1	2	2	1	2	2	1	1	2	2	1
chr01	180330	180330	S	1	2	1	2	1	2	1	2	1	2	2	1	1	2	2	1	1	1	2	2	1	1	2	2	1	2	2	1	1	2	2	1
chr01	180336	180336	S	1	2	1	2	1	2	1	2	1	2	2	1	1	2	2	1	1	1	2	2	1	1	2	2	1	2	2	1	1	2	2	1
chr01	180343	180343	S	1	2	1	2	1	2	1	2	1	2	2	1	1	2	2	1	1	1	2	2	1	1	2	2	1	2	2	1	1	2	2	1
chr01	180356	180358.5	M	1	2	1	2	1	2	1	2	1	2	2	1	1	2	2	1	1	1	2	2	1	1	2	2	1	2	2	1	1	2	2	1
chr01	180369	180369	S	1	2	1	2	1	2	1	2	1	2	2	1	1	2	2	1	1	1	2	2	1	1	2	2	1	2	2	1	1	2	2	1
chr01	180379	180379	S	1	2	1	2	1	2	1	2	1	2	2	1	1	2	2	1	1	1	2	2	1	1	2	2	1	2	2	1	1	2	2	1
chr01	180388	180390	M	1	2	1	2	1	2	1	2	1	2	2	1	1	2	2	1	1	1	2	2	1	1	2	2	1	2	2	1	1	2	2	1
chr01	180393	180393	S	1	2	1	2	1	2	1	2	1	2	2	1	1	2	2	1	1	1	2	2	1	1	2	2	1	2	2	1	1	2	2	1
chr01	180399	180399	S	1	2	1	2	1	2	1	2	1	2	2	1	1	2	2	1	1	1	2	2	1	1	2	2	1	2	2	1	1	2	NA	1
chr01	180405	180405	S	1	2	1	2	1	2	1	2	1	2	2	1	1	2	2	1	1	1	2	2	1	1	2	2	1	2	2	1	1	2	NA	1
chr01	180414	180414	D	1	2	1	2	1	2	1	2	1	2	2	1	1	2	2	1	1	1	2	2	1	1	2	2	1	2	2	1	1	2	2	1
chr01	180415.5	180415.5	I	1	2	1	2	1	2	1	2	1	2	2	1	1	2	2	1	1	1	2	2	1	1	2	2	1	2	2	1	1	2	2	1
chr01	180417	180418	D	1	2	1	2	1	2	1	2	1	2	2	1	1	2	2	1	1	1	2	2	1	1	2	2	1	2	2	1	1	2	2	1
chr01	180420.5	180420.5	I	1	2	1	2	1	2	1	2	1	2	2	1	1	2	2	1	1	1	2	2	1	1	2	2	1	2	2	1	1	2	2	1
chr01	180424	180424	S	1	2	1	2	1	2	1	2	1	2	2	1	1	2	2	1	1	1	2	2	1	1	2	2	1	2	2	1	1	2	2	1
chr01	180428	180428	D	1	2	1	2	1	2	1	2	1	2	2	1	1	2	2	1	1	1	2	2	1	1	2	2	1	2	2	1	1	2	2	1
chr01	180429.5	180429.5	I	1	2	1	2	1	2	1	2	1	2	2	1	1	2	2	1	1	1	2	2	1	1	2	2	1	2	2	1	1	2	2	1
chr01	180436	180438	D	1	2	1	2	1	2	1	2	1	2	2	1	1	2	2	1	1	1	2	2	1	1	2	2	1	2	2	1	1	2	2	1
chr01	180439.5	180439.5	I	1	2	1	2	1	2	1	2	1	2	2	1	1	2	2	1	1	1	2	2	1	1	2	2	1	2	2	1	1	2	2	1
chr01	180451	180451	S	1	2	1	2	1	2	1	2	1	2	2	1	1	2	2	1	1	1	2	2	1	1	2	2	1	2	2	1	1	2	2	1
chr01	180466	180466	S	1	2	1	2	1	2	1	2	1	2	2	1	1	2	2	1	1	1	2	2	1	1	2	2	1	2	2	1	1	2	2	1
chr01	180471	180471	S	1	2	1	2	1	2	1	2	1	2	2	1	1	2	2	1	1	1	2	2	1	1	2	2	1	2	2	1	1	2	2	1
chr01	180473	180473	S	1	2	1	2	1	2	1	2	1	2	2	1	1	2	2	1	1	1	2	2	1	1	2	2	1	2	2	1	1	2	2	1
chr01	180479	180479	S	1	2	1	2	1	2	1	2	1	2	2	1	1	2	2	1	1	1	2	2	1	1	2	2	1	2	2	1	1	2	2	1
chr01	180497.5	180497.5	I	1	2	1	2	1	2	1	2	1	2	2	1	1	2	2	1	1	1	2	2	1	1	2	2	1	2	2	1	1	2	2	1
chr01	180500.5	180500.5	I	1	2	1	2	1	2	1	2	1	2	2	1	1	2	2	1	1	1	2	2	1	1	2	2	1	2	2	1	1	2	2	1
chr01	180503.5	180503.5	I	1	2	1	2	1	2	1	2	1	2	2	1	1	2	2	1	1	1	2	2	1	1	2	2	1	2	2	1	1	2	2	1
chr01	180504.5	180504.5	I	1	2	1	2	1	2	1	2	1	2	2	1	1	2	2	1	1	1	2	2	1	1	2	2	1	2	2	1	1	2	2	1
chr01	180506.5	180506.5	I	1	2	1	2	1	2	1	2	1	2	2	1	1	2	2	1	1	1	2	2	1	1	2	2	1	2	2	1	1	2	2	1
chr01	180508.5	180508.5	I	1	2	1	2	1	2	1	2	1	2	2	1	1	2	2	1	1	1	2	2	1	1	2	2	1	2	2	1	1	2	2	1
chr01	180509.5	180509.5	I	1	2	1	2	1	2	1	2	1	2	2	1	1	2	2	1	1	1	2	2	1	1	2	2	1	2	2	1	1	2	2	1
chr01	180510.5	180510.5	I	1	2	1	2	1	2	1	2	1	2	2	1	1	2	2	1	1	1	2	2	1	1	2	2	1	2	2	1	1	2	2	1
chr01	180512.5	180512.5	I	1	2	1	2	1	2	1	2	1	2	2	1	1	2	2	1	1	1	2	2	1	1	2	2	1	2	2	1	1	2	2	1
chr01	180514.5	180514.5	I	1	2	1	2	1	2	1	2	1	2	2	1	1	2	2	1	1	1	2	2	1	1	2	2	1	2	2	1	1	2	2	1
chr01	180516.5	180516.5	I	1	2	1	2	1	2	1	2	1	2	2	1	1	2	2	1	1	1	2	2	1	1	2	2	1	2	2	1	1	2	2	1
chr01	180517.5	180517.5	I	1	2	1	2	1	2	1	2	1	2	2	1	1	2	2	1	1	1	2	2	1	1	2	2	1	2	2	1	1	2	2	1
chr01	180519.5	180519.5	I	1	2	1	2	1	2	1	2	1	2	2	1	1	2	2	1	1	1	2	2	1	1	2	2	1	2	2	1	1	2	2	1
chr01	180520.5	180520.5	I	1	2	1	2	1	2	1	2	1	2	2	1	1	2	2	1	1	1	2	2	1	1	NA	2	1	2	2	1	1	2	2	1
chr01	180521.5	180521.5	I	1	NA	1	2	1	NA	1	2	1	2	2	1	1	2	2	1	1	1	2	2	1	1	NA	2	1	2	2	1	1	2	2	1
chr01	180523.5	180523.5	I	NA	2	1	2	NA	2	1	2	1	2	2	1	1	2	2	1	1	1	2	2	1	1	NA	2	1	2	2	1	1	2	2	1
chr01	180530	180530	S	NA	2	1	2	NA	2	1	2	1	2	2	1	1	2	2	1	NA	1	2	2	NA	1	2	2	1	2	2	1	1	2	2	NA
chr01	180539	180539	S	NA	2	1	2	NA	2	1	2	1	2	2	1	1	2	2	1	NA	1	2	2	NA	1	NA	2	1	2	2	1	1	2	2	NA
chr01	180543	180543	S	NA	2	1	2	NA	2	1	2	1	2	2	1	1	2	2	1	NA	1	2	2	NA	1	2	2	1	2	2	1	1	2	2	NA
chr01	180549	180549	S	1	2	1	2	1	2	1	2	1	2	2	1	1	2	2	NA	1	1	2	2	1	1	2	2	1	2	2	1	1	2	2	1
chr01	180552	180552	S	1	2	1	2	1	2	1	2	1	2	2	1	1	2	2	1	1	1	2	2	1	1	2	2	1	2	2	1	1	2	2	1
chr01	180560	180560	S	1	2	1	2	1	2	1	2	1	2	2	1	1	2	2	1	1	1	2	2	1	1	2	2	1	2	2	1	1	2	2	1
chr01	180568	180568	S	1	2	1	2	1	2	1	2	1	2	2	1	1	2	2	1	1	1	2	2	1	1	2	2	1	2	2	1	1	2	2	1
chr01	180573	180573	S	1	2	1	2	1	2	1	2	1	2	2	1	1	2	2	1	1	1	2	2	1	1	2	2	1	2	2	1	1	2	2	1
chr01	180583	180583	S	1	2	1	2	1	2	1	2	1	2	2	1	1	2	NA	1	1	1	2	2	1	1	2	2	1	2	2	1	1	2	2	1
chr01	180590	180590	S	1	2	1	2	1	2	1	2	1	2	2	NA	1	2	2	1	1	1	2	2	1	1	2	2	1	2	2	1	1	2	2	1
chr01	180595	180595	S	1	2	1	2	1	2	1	2	1	2	2	NA	1	2	NA	1	1	1	2	2	1	1	2	2	1	2	2	1	1	2	2	1
chr01	180598	180598	S	1	2	1	2	1	2	1	2	1	2	2	NA	1	2	NA	1	1	1	2	2	1	1	2	2	1	2	2	1	1	2	2	1
chr01	180599.5	180599.5	I	1	2	1	2	1	2	1	2	1	2	2	NA	1	2	NA	1	1	1	2	2	1	1	2	2	1	2	2	1	1	2	2	1
chr01	180604	180606	D	1	2	1	2	1	2	1	2	NA	2	NA	NA	1	2	NA	1	1	1	2	2	1	1	2	2	1	NA	2	1	1	NA	2	NA
chr01	180615	180617	D	1	2	1	2	1	2	1	2	1	2	NA	1	1	2	2	1	1	1	2	2	1	1	NA	2	1	NA	2	1	1	NA	2	1
chr01	180617.5	180617.5	I	1	2	1	2	1	2	1	2	1	2	NA	1	1	2	2	1	1	1	2	2	1	1	NA	2	1	NA	2	1	1	NA	2	1
chr01	180623	180623	S	1	2	1	2	1	2	1	2	1	2	NA	1	1	2	2	1	1	1	2	2	1	1	NA	2	1	NA	2	1	1	2	2	1
chr01	180629	180629	S	1	2	1	2	1	2	1	2	1	2	2	1	1	2	2	1	1	1	2	2	1	1	2	2	1	2	2	1	1	2	2	1
chr01	180631	180631	S	1	2	1	2	1	2	1	2	1	2	2	1	1	2	2	NA	1	1	2	2	1	1	2	2	1	2	2	1	1	2	2	1
chr01	180634	180635	D	1	2	1	2	1	2	1	2	1	2	2	1	1	2	2	1	1	1	2	2	1	1	2	2	1	2	2	1	1	2	2	1
chr01	180636.5	180636.5	I	1	2	1	2	1	2	1	2	1	2	2	1	1	2	2	1	1	1	2	2	1	1	2	2	1	2	2	1	1	2	2	1
chr01	180644	180645	M	1	2	1	2	1	2	1	2	1	2	2	1	1	2	2	1	1	1	2	2	1	1	2	2	1	2	2	1	1	2	2	1
chr01	180656.5	180656.5	I	1	2	1	2	1	2	1	2	1	2	2	1	1	2	2	1	1	1	2	2	1	1	2	2	1	2	2	1	1	2	2	1
chr01	180657	180657	S	1	2	1	2	1	2	1	2	1	2	2	1	1	2	2	1	1	1	2	2	1	1	2	2	1	2	2	1	1	2	2	1
chr01	180659	180659	S	1	2	1	2	1	2	1	2	1	2	2	1	1	2	2	1	1	1	2	2	1	1	2	2	1	2	2	1	1	2	2	1
chr01	180661.5	180661.5	I	1	2	1	2	1	2	1	2	1	2	2	1	1	2	2	1	1	1	2	2	1	1	2	2	1	2	2	1	1	2	2	1
chr01	180663	180665	D	1	2	1	2	1	2	1	2	1	2	2	1	1	2	2	1	1	1	2	2	1	1	2	2	1	2	2	1	1	2	2	1
chr01	180669	180669	S	1	2	1	2	1	2	1	2	1	2	2	1	1	2	2	1	1	1	2	2	1	1	2	2	1	2	2	1	1	2	2	1
chr01	180671	180671	S	1	2	1	2	1	2	1	2	1	2	2	1	1	2	2	1	1	1	2	2	1	1	2	2	1	2	2	1	1	2	2	1
chr01	180674	180674	D	1	2	1	2	1	2	1	2	1	2	2	1	1	2	2	1	1	1	2	2	1	1	2	2	1	2	2	1	1	2	2	1
chr01	180676.5	180676.5	I	1	2	1	2	1	2	1	2	1	2	2	1	1	2	2	1	1	1	2	2	1	1	2	2	1	2	2	1	1	2	2	1
chr01	180681	180681	S	1	2	1	2	1	2	1	2	1	2	2	1	1	2	2	1	1	1	2	2	1	1	2	2	1	2	2	1	1	2	2	1
chr01	180685	180685	S	1	2	1	2	1	2	1	2	1	2	2	1	1	2	2	1	1	1	2	2	1	1	2	2	1	2	2	1	1	2	2	1
chr01	180700	180700	S	1	2	1	2	1	2	1	2	1	2	2	1	1	2	2	1	1	1	2	2	1	1	2	2	1	2	2	1	1	2	2	1
chr01	180702	180702	S	1	2	1	2	1	2	1	2	1	2	2	1	1	2	2	1	1	1	2	2	1	1	2	2	1	2	2	1	1	2	2	1
chr01	180707	180707	S	1	2	1	2	1	2	1	2	1	2	2	1	1	2	2	1	1	1	2	2	1	1	2	2	1	2	2	1	1	2	2	1
chr01	180715	180715	S	1	2	1	2	1	2	1	2	1	2	2	1	1	2	2	1	1	1	2	2	1	1	2	2	1	2	2	1	1	2	2	1
chr01	180717	180717	S	1	2	1	2	1	2	1	2	1	2	2	1	1	2	2	1	1	1	2	2	1	1	2	2	1	2	2	1	1	2	2	1
chr01	180722	180722	D	1	2	1	2	1	2	1	2	1	2	2	1	1	2	2	1	1	1	2	2	1	1	2	2	1	2	2	1	1	2	2	1
chr01	180726	180726	S	1	2	1	2	1	2	1	2	1	2	2	1	1	2	2	1	1	1	2	2	1	1	2	2	1	2	2	1	1	2	2	1
chr01	180727	180727	S	1	2	1	2	1	2	1	2	1	2	2	1	1	2	2	1	1	1	2	2	1	1	2	2	1	2	2	1	1	2	2	1
chr01	180735	180735	S	1	2	1	2	1	2	1	2	1	2	2	1	1	2	2	1	1	1	2	2	1	1	2	2	1	2	2	1	1	2	2	1
chr01	180737	180737	S	1	2	1	2	1	2	1	2	1	2	2	1	1	2	2	1	1	1	2	2	1	1	2	2	1	2	2	1	1	2	2	1
chr01	180742	180742	S	1	2	1	2	1	2	1	2	1	2	2	1	1	2	2	1	1	1	2	2	1	1	2	2	1	2	2	1	1	2	2	1
chr01	180745	180745	S	1	2	1	2	1	2	1	2	1	2	2	1	1	2	2	1	1	1	2	2	1	1	2	2	1	2	2	1	1	2	2	1
chr01	180748	180748	S	1	2	1	2	1	2	1	2	1	2	2	1	1	2	2	1	1	1	2	2	NA	1	2	2	1	2	2	1	1	2	2	1
chr01	180751	180752	D	1	2	1	2	1	2	1	2	1	2	2	1	1	2	2	1	1	1	2	2	1	1	2	2	1	2	2	1	1	2	2	1
chr01	180754	180754	D	1	2	1	2	1	2	1	2	1	2	2	1	1	2	2	1	1	1	2	2	1	1	2	2	1	2	2	1	1	2	2	1
chr01	180755.5	180755.5	I	1	2	1	2	1	2	1	2	1	2	2	1	1	2	2	1	1	1	2	2	1	1	2	2	1	2	2	1	1	2	2	1
chr01	180765	180765	S	1	2	1	2	1	2	1	2	1	2	2	1	1	2	2	1	1	1	2	2	1	1	2	2	1	2	2	1	1	2	2	1
chr01	180769	180769	D	1	2	1	2	1	2	1	2	1	2	2	1	1	2	2	1	1	1	2	2	1	1	2	2	1	2	2	1	1	2	2	1
chr01	180774	180774	S	1	2	1	2	1	2	1	2	1	2	2	1	1	2	2	1	1	1	2	2	1	1	2	2	1	2	2	1	1	2	2	1
chr01	180783	180785	D	1	2	1	2	1	2	1	2	1	2	2	1	1	2	2	1	1	1	2	2	1	1	2	2	1	2	2	1	1	2	2	1
chr01	180789.5	180789.5	I	1	2	1	2	1	2	1	2	1	2	2	1	1	2	2	1	1	1	2	2	1	1	2	2	1	2	2	1	1	2	2	1
chr01	180793	180793	S	1	2	1	2	1	2	1	2	1	2	2	1	1	2	2	1	1	1	2	2	1	1	2	2	1	2	2	1	1	2	2	1
chr01	180798	180798	S	1	2	1	2	1	2	1	2	1	2	2	1	1	2	2	1	1	1	2	2	1	1	2	2	1	2	2	1	1	2	2	1
chr01	180802	180802	S	1	2	1	2	1	2	1	2	1	2	2	1	1	2	2	1	1	1	2	2	1	1	2	2	1	2	2	1	1	2	2	1
chr01	180805	180806	D	1	NA	1	2	1	2	1	NA	1	2	2	1	1	2	2	1	1	1	2	2	1	1	2	2	1	2	2	1	1	2	2	1
chr01	180816	180816	S	1	2	1	2	1	2	1	2	1	2	2	1	1	2	2	1	1	1	2	2	1	1	2	2	1	2	2	1	1	2	2	1
chr01	180820	180820	S	1	2	1	2	1	2	1	2	1	2	2	1	1	2	2	1	1	1	2	2	1	1	2	2	1	2	2	1	1	2	2	1
chr01	180829.5	180829.5	I	1	2	1	2	1	2	1	2	1	2	2	1	1	2	2	1	1	1	2	2	1	1	2	2	1	2	2	1	1	2	2	1
chr01	180835	180835	D	1	2	1	2	1	2	1	2	1	2	2	1	1	2	2	1	1	1	2	2	1	1	2	2	1	2	2	1	1	2	2	1
chr01	180838	180838	S	1	2	1	2	1	2	1	2	1	2	2	1	1	2	2	1	1	1	2	2	1	1	2	2	1	2	2	1	1	2	2	1
chr01	180842.5	180842.5	I	1	2	1	2	1	2	1	2	1	2	2	1	1	2	2	1	1	1	2	2	1	1	2	2	1	2	2	1	1	2	2	1
chr01	180849	180850	M	1	2	1	2	1	2	1	2	1	2	2	1	1	2	2	1	1	1	2	2	1	1	2	2	1	2	2	1	1	2	2	1
chr01	180868	180868	S	1	2	1	2	1	2	1	2	1	2	2	1	1	2	2	1	1	1	2	2	NA	1	2	2	1	NA	2	1	1	2	2	1
chr01	180870	180871	D	1	2	1	2	1	2	1	2	1	2	2	1	1	2	2	1	1	1	2	2	NA	1	2	2	1	NA	2	1	1	2	2	1
chr01	180874.5	180874.5	I	1	2	1	2	1	2	1	2	1	2	2	1	1	2	2	1	1	1	2	2	NA	1	2	2	1	2	2	1	1	2	2	1
chr01	180876	180877	D	1	2	1	2	1	2	1	2	1	2	2	1	1	2	2	1	1	1	2	2	NA	1	2	2	1	2	2	1	1	2	2	1
chr01	180880	180883	M	1	2	1	2	1	2	1	2	1	2	2	1	1	2	2	1	1	1	2	2	1	1	NA	2	1	2	2	1	1	2	2	1
chr01	180886	180889	D	1	2	1	2	1	2	1	2	1	2	2	1	1	2	2	1	1	1	2	2	1	1	NA	2	1	2	2	1	1	2	2	1
chr01	180892	180897	D	1	2	1	2	1	2	1	2	1	2	2	1	1	2	2	1	1	1	2	2	1	1	NA	2	1	2	2	1	1	2	2	1
chr01	180900	180911	D	1	2	1	2	1	2	1	2	1	2	2	1	1	2	2	1	1	1	2	2	1	1	NA	2	1	2	2	1	1	2	2	1
chr01	180919	180929	D	1	2	1	2	1	2	1	2	1	2	2	1	1	2	2	1	1	1	2	2	1	1	2	2	1	2	2	1	1	2	2	1
chr01	180931	180931	D	1	2	1	2	1	2	1	2	1	2	2	1	1	2	2	1	1	1	2	2	1	1	2	2	1	2	2	1	1	2	2	1
chr01	180933	180934	D	1	2	1	2	1	2	1	2	1	2	2	1	1	2	2	1	1	1	2	2	1	1	2	2	1	2	2	1	1	2	2	1
chr01	180937.5	180937.5	I	1	2	1	2	1	2	1	2	1	2	2	1	1	2	2	1	1	1	2	2	1	1	2	2	1	2	2	1	1	2	2	1
chr01	180941	180945	D	1	2	1	2	1	2	1	2	1	2	2	1	1	2	2	1	1	1	2	2	1	1	2	2	1	2	2	1	1	2	2	1
chr01	180950	180951	D	1	2	1	2	1	2	1	2	1	2	2	1	1	2	2	1	1	1	2	2	1	1	2	2	1	2	2	1	1	2	2	1
chr01	180953	180976	D	1	2	1	2	1	2	1	2	1	2	2	1	1	2	2	1	1	1	2	2	1	1	2	2	1	2	2	1	1	2	2	1
chr01	180980	180982	D	1	NA	1	2	1	2	1	2	1	2	2	1	1	2	2	1	1	1	2	2	1	1	2	2	1	2	2	1	1	2	2	1
chr01	180985	180985	D	1	2	1	2	1	2	1	2	1	2	2	1	1	2	2	1	1	1	2	2	1	1	2	2	1	2	2	1	1	2	2	1
chr01	180989	181005	D	1	2	1	2	1	2	1	2	1	2	2	1	1	2	2	1	1	1	2	2	1	1	2	2	1	2	2	1	1	2	2	1
chr01	181009	181011	D	1	2	1	2	1	2	1	2	1	2	NA	1	1	2	2	1	1	1	2	2	1	1	2	2	1	2	2	1	1	2	2	1
chr01	181013	181023	D	1	2	1	2	1	2	1	2	1	2	2	1	1	2	2	1	1	1	2	2	1	1	2	2	1	2	2	1	1	2	2	1
chr01	181026	181033	D	1	2	1	2	1	2	1	2	1	2	2	1	1	2	2	1	1	1	2	2	1	1	2	2	1	2	2	1	1	2	2	1
chr01	181038	181042	D	1	2	1	2	1	2	1	2	1	2	2	1	1	2	2	1	1	1	2	2	1	1	2	2	1	2	2	1	1	2	2	1
chr01	181046	181046	D	1	2	1	2	1	2	1	2	1	2	2	1	1	2	2	1	1	1	2	2	1	1	2	2	1	2	2	1	1	2	2	1
chr01	181048	181051	D	1	2	1	2	1	2	1	2	1	2	2	1	1	2	2	1	1	1	2	2	1	1	2	2	1	2	2	1	1	2	2	1
chr01	181055	181062	D	1	2	1	2	1	2	1	2	1	2	2	1	1	2	2	1	1	1	2	2	1	1	2	2	1	2	2	1	1	2	2	1
chr01	181065	181069	D	1	2	1	2	1	2	1	2	1	2	2	1	1	2	2	1	1	1	2	2	1	1	2	2	1	2	2	1	1	2	2	1
chr01	181072	181072	D	1	2	1	2	1	2	1	2	1	2	2	1	1	2	2	1	1	1	2	2	1	1	2	2	1	2	2	1	1	2	2	1
chr01	181074	181076	D	1	2	1	2	1	2	1	2	1	2	2	1	1	2	2	1	1	1	2	2	1	1	2	2	1	2	2	1	1	2	2	1
chr01	181079	181079	D	1	2	1	2	1	2	1	2	1	2	2	1	1	2	2	1	1	1	2	2	1	1	2	2	1	2	2	1	1	2	2	1
chr01	181082	181085	D	1	2	1	2	1	2	1	2	1	2	2	1	1	2	2	1	1	1	2	2	1	1	2	2	1	2	2	1	1	2	2	1
chr01	181087	181087	D	1	2	1	2	1	2	1	2	1	2	2	1	1	2	2	1	1	1	2	2	1	1	2	2	1	2	2	1	1	2	2	1
chr01	181089	181089	D	1	2	1	2	1	2	1	2	1	2	2	1	1	2	2	1	1	1	2	2	1	1	2	2	1	2	2	1	1	2	2	1
chr01	181095	181100	D	1	2	1	2	1	2	1	2	1	2	2	1	1	2	2	1	1	1	2	2	1	1	2	2	1	2	2	1	1	2	2	1
chr01	181103	181116	D	1	2	1	2	1	2	1	2	1	2	2	1	1	2	2	1	1	1	2	2	1	1	2	2	1	2	2	1	1	2	2	1
chr01	181122	181122	S	1	2	1	2	1	NA	1	2	NA	2	2	1	1	2	2	1	1	1	2	2	1	1	2	2	1	2	2	1	1	2	2	1
chr01	181252	181252	D	NA	NA	NA	NA	NA	NA	NA	NA	NA	NA	NA	NA	NA	NA	NA	NA	NA	NA	NA	NA	NA	NA	NA	NA	NA	NA	NA	NA	NA	NA	NA	NA
chr01	181271.5	181273	M	1	2	1	2	1	2	1	2	1	2	2	1	NA	2	2	1	1	1	2	2	1	1	2	2	1	2	2	1	1	2	2	1
chr01	181281	181281	S	1	2	1	2	1	2	1	2	1	2	2	1	1	2	2	1	1	1	2	2	1	1	2	2	1	2	2	1	1	2	2	1
chr01	181286	181286	S	1	2	1	2	1	2	1	2	1	2	2	1	NA	2	2	1	1	1	2	2	1	1	2	2	1	2	2	1	1	2	2	1
chr01	181287	181287	S	1	2	1	2	1	2	1	2	1	2	2	1	NA	2	2	1	1	1	2	2	1	1	2	2	1	2	2	1	1	2	2	1
chr01	181290	181290	S	1	2	1	2	1	2	1	2	1	2	2	1	NA	2	2	1	1	1	2	2	1	1	2	2	1	2	2	1	1	2	2	1
chr01	181297.5	181297.5	I	1	2	1	2	1	2	1	2	1	2	2	1	1	2	2	1	1	1	2	2	1	1	2	2	1	2	2	1	1	2	2	1
chr01	181299	181300	D	1	2	1	2	1	2	1	2	1	2	2	1	1	2	2	1	1	1	2	2	1	1	2	2	1	2	2	1	1	2	2	1
chr01	181303.5	181303.5	I	1	2	1	2	1	2	1	2	1	2	2	1	1	2	2	1	1	1	2	NA	1	1	2	2	1	2	2	1	1	2	2	1
chr01	181304	181304	S	1	2	1	2	1	2	1	2	1	2	2	1	1	2	2	1	1	1	2	2	1	1	2	2	1	2	2	1	1	2	2	1
chr01	181306	181306	S	1	2	1	2	1	2	1	2	1	2	2	1	1	2	2	1	1	1	2	NA	1	1	2	2	1	2	2	1	1	2	2	1
chr01	181311	181312	D	1	2	1	2	1	2	1	2	1	2	NA	1	1	2	2	1	1	1	2	2	1	1	2	2	1	2	2	1	1	2	2	1
chr01	181318	181318	S	1	2	1	NA	1	2	1	2	1	2	NA	1	1	2	2	1	1	1	2	NA	1	1	2	2	1	2	2	1	1	2	2	1
chr01	181319	181319	S	1	2	1	2	1	2	1	2	1	2	2	1	1	2	2	1	1	1	2	2	1	1	2	2	1	2	2	1	1	2	2	1
chr01	181323	181325	D	1	2	1	2	1	2	1	2	1	2	NA	1	1	2	2	1	1	1	2	2	1	1	2	2	1	2	2	1	1	2	2	1
chr01	181325.5	181325.5	I	1	2	1	2	1	2	1	2	1	2	NA	1	1	2	2	1	1	1	2	2	1	1	2	2	1	2	2	1	1	2	2	1
chr01	181328	181329	M	1	2	1	2	1	2	1	2	1	2	NA	1	1	2	2	1	1	1	2	2	1	1	2	2	1	2	2	1	1	2	2	1
chr01	181339	181339	S	1	2	1	2	1	2	1	2	1	2	2	1	1	2	2	1	1	1	2	2	1	1	2	2	NA	2	2	1	1	2	2	1
chr01	181342	181342	S	1	2	1	2	1	2	1	2	1	2	2	1	1	2	2	1	1	1	2	2	1	1	2	2	NA	2	2	1	1	2	2	1
chr01	181348.5	181348.5	I	1	NA	1	2	1	2	1	2	1	2	2	1	1	2	2	1	1	1	2	2	1	1	2	2	NA	2	2	1	1	2	2	1
chr01	181351	181353	D	1	NA	1	2	1	2	1	2	1	2	2	1	1	2	2	1	1	1	2	2	1	1	2	2	NA	2	2	1	1	2	2	1
chr01	181357	181357	S	1	2	1	2	NA	2	1	2	1	2	2	1	1	2	2	1	1	1	2	2	1	1	2	2	1	2	2	1	1	2	2	1
chr01	181358.5	181358.5	I	1	2	1	2	1	2	1	2	1	2	2	1	1	2	2	1	1	1	2	2	1	1	2	2	1	2	2	1	1	2	2	1
chr01	181362	181362	D	1	2	1	2	NA	2	1	2	1	2	2	1	1	2	2	1	1	1	2	2	1	1	2	2	1	2	2	1	1	2	2	1
chr01	181364	181364	S	1	2	1	2	1	2	1	2	1	2	2	1	1	2	2	1	1	1	2	2	1	1	2	2	1	2	2	1	1	2	2	1
chr01	181370.5	181370.5	I	1	2	1	2	1	2	1	2	1	2	2	1	1	2	2	1	1	1	2	2	1	1	2	2	1	2	2	1	1	2	2	1
chr01	181372	181372	D	1	2	1	2	NA	2	1	2	1	2	2	1	1	2	2	1	1	1	2	2	1	1	2	2	1	2	2	1	1	2	2	1
chr01	181375	181375	S	1	2	1	2	1	2	1	2	1	2	2	1	1	2	2	1	1	1	2	2	1	1	2	2	1	2	2	1	1	2	2	1
chr01	181379	181380	D	1	2	1	2	1	2	1	2	1	2	2	1	1	2	2	1	1	1	2	2	1	1	2	2	1	2	2	1	1	2	2	1
chr01	181381.5	181381.5	I	1	2	1	2	1	2	1	2	1	2	2	1	1	2	2	1	1	1	2	2	1	1	2	2	1	2	2	1	1	2	2	1
chr01	181389.5	181389.5	I	1	2	1	2	1	2	1	2	1	2	2	1	1	2	2	1	1	1	2	2	1	1	2	2	1	2	2	1	1	2	2	1
chr01	181395.5	181395.5	I	1	2	1	2	1	2	1	2	1	2	2	1	1	2	2	1	1	1	2	2	1	1	2	2	1	2	2	1	1	2	2	1
chr01	181399.5	181399.5	I	1	2	1	2	1	2	1	2	1	2	2	1	1	2	2	1	1	1	2	2	1	1	2	2	1	2	2	1	1	2	2	1
chr01	181401	181401	D	1	2	1	2	1	2	1	2	1	2	2	1	1	2	2	1	1	1	2	2	1	1	2	2	1	2	2	1	1	2	2	1
chr01	181404.5	181404.5	I	1	2	1	2	1	2	1	2	1	2	2	1	1	2	2	1	1	1	2	2	1	1	2	2	1	2	2	1	1	2	2	1
chr01	181405.5	181405.5	I	1	2	1	2	1	2	1	NA	1	2	2	1	1	2	2	1	1	1	2	2	1	NA	NA	2	1	2	2	1	1	2	2	1
chr01	181409.5	181409.5	I	1	2	1	NA	1	2	1	NA	1	2	2	1	1	2	2	1	1	1	2	2	1	1	2	2	1	2	2	1	1	2	2	1
chr01	181415	181415	D	1	2	1	2	1	2	1	2	1	2	2	1	1	2	2	1	1	1	2	2	1	1	2	2	1	2	2	1	1	2	2	1
chr01	181416.5	181416.5	I	1	2	1	2	1	2	1	2	1	2	2	1	1	2	2	1	1	1	2	2	1	1	2	2	1	2	2	1	1	2	2	1
chr01	181423	181423	S	1	2	1	2	1	2	1	2	1	2	NA	1	1	2	NA	1	1	1	2	2	1	1	2	2	1	2	2	1	1	2	2	1
chr01	181426	181426	S	1	2	1	2	1	2	1	2	1	2	NA	1	1	2	NA	1	1	NA	2	2	1	1	2	2	1	2	2	1	1	2	2	1
chr01	181433	181433	S	1	2	1	2	1	2	1	2	1	2	2	1	1	2	NA	1	1	1	2	2	1	1	2	2	1	2	2	1	1	2	2	1
chr01	181435	181435	D	1	2	1	2	1	2	1	2	1	2	2	1	1	2	NA	1	1	1	2	2	1	1	2	2	1	2	2	1	1	2	2	1
chr01	181438.5	181438.5	I	1	2	1	2	1	2	1	2	1	2	NA	1	1	2	NA	1	1	NA	2	2	1	1	2	2	1	2	2	1	1	2	2	1
chr01	181443	181443	S	1	2	1	2	1	2	1	2	1	2	NA	1	1	2	NA	1	1	1	2	2	1	1	2	2	1	2	2	1	1	2	2	1
chr01	181446	181446	S	1	2	1	2	1	2	1	2	1	2	NA	1	1	2	NA	1	1	1	2	2	1	1	2	2	1	2	2	1	1	2	2	1
chr01	181454	181454	S	1	2	1	2	1	2	1	2	1	2	2	1	1	2	2	1	1	1	2	2	1	1	2	2	1	2	2	1	1	2	2	1
chr01	181457	181457	S	1	2	1	2	1	2	1	2	1	2	2	1	1	2	2	1	1	1	2	2	1	1	2	2	1	2	2	1	1	2	2	1
chr01	181464	181464	S	1	2	1	2	1	2	1	2	1	2	2	1	1	2	2	1	1	1	2	2	1	1	2	2	1	2	2	1	1	2	2	1
chr01	181468	181468	S	1	2	1	2	1	2	1	2	1	2	2	1	1	2	2	1	1	1	2	2	1	1	2	2	1	2	2	1	1	2	2	1
chr01	181478	181478	S	1	2	1	2	1	2	1	2	1	2	2	1	1	2	2	1	1	1	2	2	1	1	2	2	1	2	2	1	1	2	2	1
chr01	181484	181486.5	M	1	2	1	2	1	2	1	2	1	2	2	1	1	2	2	1	1	1	2	2	1	1	2	2	1	2	2	1	1	2	2	1
chr01	181498	181498	S	1	2	1	2	1	2	1	2	1	2	2	1	1	2	2	1	1	1	2	2	1	1	2	2	1	2	2	1	1	2	2	1
chr01	181501	181501	S	1	2	1	2	1	2	1	2	1	2	2	1	1	2	2	1	1	1	2	2	1	1	2	2	1	2	2	1	1	2	2	1
chr01	181510.5	181510.5	I	1	2	1	2	1	2	1	2	1	2	2	1	1	2	2	1	1	1	2	2	1	1	2	2	1	2	2	1	1	2	2	1
chr01	181516	181517	D	1	2	1	2	1	2	1	2	1	2	2	1	1	2	2	1	1	1	2	2	1	1	2	2	1	2	2	1	1	2	2	1
chr01	181520	181520	D	1	2	1	2	1	2	1	2	1	2	2	1	1	2	2	1	1	1	2	2	1	1	2	2	1	2	2	1	1	2	2	1
chr01	181523	181523	S	1	2	1	2	1	2	1	2	1	2	2	1	1	2	2	1	1	1	2	2	1	1	2	2	1	2	2	1	1	2	2	1
chr01	181524.5	181526	M	1	2	1	2	1	2	1	2	1	2	2	1	1	2	2	1	1	1	2	2	1	1	2	2	1	2	2	1	1	2	2	1
chr01	181536	181538	M	1	2	1	2	1	2	1	2	1	2	2	1	1	2	2	1	1	1	2	2	1	1	2	2	1	2	2	1	1	2	2	1
chr01	181542	181542	S	1	2	1	2	1	2	1	2	1	2	2	1	1	2	2	1	1	1	2	2	1	1	2	2	1	2	2	1	1	2	2	1
chr01	181549	181549	S	1	2	1	2	1	2	1	2	1	2	2	1	1	2	2	1	1	1	2	2	1	1	2	2	1	2	2	1	1	2	2	1
chr01	181554	181554	S	1	2	1	2	1	2	1	2	1	2	2	1	1	2	NA	1	1	1	2	2	1	1	2	2	1	2	2	1	1	2	2	1
chr01	181558	181558	S	1	2	1	2	1	2	1	2	1	2	2	1	1	2	2	1	1	1	2	2	1	1	2	2	1	2	2	1	1	2	2	1
chr01	181570.5	181570.5	I	1	2	1	2	1	2	1	2	1	2	2	1	1	2	2	1	1	1	2	2	1	1	2	2	1	2	2	1	1	2	2	1
chr01	181575.5	181575.5	I	1	2	1	2	1	2	1	2	1	2	2	1	1	2	2	1	1	1	2	2	1	1	2	2	1	2	2	1	1	2	2	1
chr01	181577	181577	S	1	2	1	2	1	2	1	2	1	2	2	1	1	2	2	1	1	1	2	2	1	1	2	2	1	2	2	1	1	2	2	1
chr01	181583	181583	S	1	2	1	2	1	2	1	2	1	2	2	1	1	2	2	1	1	1	2	2	1	1	2	2	1	2	2	1	1	2	2	1
chr01	181589	181589	D	1	2	1	2	1	2	1	2	1	2	2	1	1	2	2	1	1	1	2	2	1	1	2	2	1	2	2	1	1	2	2	1
chr01	181591	181591	S	1	2	1	2	1	2	1	2	1	2	2	1	1	2	2	1	1	1	2	2	1	1	2	2	1	2	2	1	1	2	2	1
chr01	181597.5	181597.5	I	1	2	1	2	1	2	1	2	1	2	2	1	1	2	2	1	1	1	2	2	1	1	2	2	1	2	2	1	1	2	2	1
chr01	181601	181601	D	1	2	1	2	1	2	1	2	1	2	2	1	1	2	2	1	1	1	2	2	1	1	2	2	1	2	2	1	1	2	2	1
chr01	181604.5	181604.5	I	1	2	1	2	1	2	1	2	1	2	2	1	1	2	2	1	1	1	2	2	1	1	2	2	1	2	2	1	1	2	2	1
chr01	181610	181611	D	1	2	1	2	1	2	1	2	1	2	2	1	1	2	2	1	1	1	2	2	1	1	2	2	1	2	2	1	1	2	2	1
chr01	181612.5	181612.5	I	1	2	1	2	1	2	1	2	1	2	2	1	1	2	2	1	1	1	2	2	1	1	2	2	1	2	2	1	1	2	2	1
chr01	181614.5	181614.5	I	1	2	1	2	1	2	1	2	1	2	2	1	1	2	2	1	1	1	2	2	1	1	2	2	1	2	2	1	1	2	2	1
chr01	181617.5	181617.5	I	1	2	1	2	1	2	1	2	1	2	2	1	1	2	2	1	1	1	2	2	1	1	2	2	1	2	2	1	1	2	2	1
chr01	181619	181619	S	1	2	1	2	1	2	1	2	1	2	2	1	1	2	2	1	1	1	2	2	1	1	NA	2	1	2	2	1	1	2	2	1
chr01	181629	181629	S	1	2	1	2	1	2	1	2	NA	2	2	1	1	2	2	1	1	1	2	2	1	1	2	2	1	2	2	1	1	2	2	1
chr01	181643	181643	S	1	2	1	2	1	2	1	2	NA	2	2	1	1	2	2	1	1	1	2	2	1	1	2	2	1	2	2	1	1	2	2	1
chr01	181650	181650	S	1	2	1	2	1	2	1	2	1	2	2	1	1	2	2	1	1	1	2	2	1	1	2	2	1	2	2	1	1	2	2	1
chr01	181652	181652	S	1	2	1	2	1	2	1	2	1	2	2	1	1	2	2	1	1	1	2	2	1	1	2	2	1	2	2	1	1	2	2	1
chr01	181658.5	181658.5	I	1	2	1	2	1	2	1	2	1	2	2	1	1	2	2	1	1	1	2	2	1	1	2	2	1	2	2	1	1	2	2	1
chr01	181667	181667	S	1	2	1	2	1	2	1	2	1	2	2	1	1	2	2	1	1	1	2	2	1	1	2	2	1	2	2	1	1	2	2	1
chr01	181672	181673	M	1	2	1	2	1	2	1	2	1	2	2	1	1	2	2	1	1	1	2	2	1	1	2	2	1	2	2	1	1	2	2	1
chr01	181681.5	181682	M	1	2	1	2	1	2	1	2	1	2	2	1	1	2	2	1	1	1	2	2	1	1	2	2	1	2	2	1	1	2	2	1
chr01	181686	181687	D	1	2	1	2	1	2	1	2	1	2	2	1	1	2	2	1	1	1	2	2	1	1	2	2	1	2	2	1	1	2	2	1
chr01	181689.5	181689.5	I	1	2	1	2	1	2	1	2	1	2	2	1	1	2	2	1	1	1	2	2	1	1	2	2	1	2	2	1	1	2	2	1
chr01	181693	181694.5	M	1	2	1	2	1	2	1	2	1	2	2	1	1	2	2	1	1	1	2	2	1	1	2	2	1	2	2	1	1	2	2	1
chr01	181700	181701.5	M	1	2	1	2	1	2	1	2	1	2	2	1	1	2	2	1	1	1	2	2	1	1	2	2	1	2	2	1	1	2	2	1
chr01	181703	181703	D	1	2	1	2	1	2	1	2	1	2	2	1	1	2	2	1	1	1	2	2	1	1	2	2	1	2	2	1	1	2	2	1
chr01	181711	181711	S	1	2	1	2	1	2	1	2	1	2	2	1	1	2	2	1	1	1	2	2	1	1	2	2	1	2	2	1	1	2	2	1
chr01	181713.5	181713.5	I	1	2	1	2	1	2	1	2	1	2	2	1	1	2	2	1	1	1	2	2	1	1	2	2	1	2	2	1	1	2	2	1
chr01	181717	181717	D	1	2	1	2	1	2	1	2	NA	2	2	1	1	2	2	1	1	1	2	2	1	1	2	2	1	2	2	1	1	2	2	1
chr01	181719	181720	D	1	2	1	2	1	2	1	2	NA	2	2	1	1	2	2	1	1	1	2	2	1	1	2	2	1	2	2	1	1	2	2	1
chr01	181723.5	181723.5	I	1	2	1	2	1	2	1	2	1	2	2	1	1	2	2	1	1	1	2	2	1	1	2	2	1	2	2	1	1	2	2	1
chr01	181725	181725	S	1	2	1	2	1	2	1	2	1	2	2	1	1	2	2	1	1	1	2	2	1	1	2	2	1	2	2	1	1	2	2	1
chr01	181738	181738	S	1	2	1	2	1	2	1	NA	1	2	2	1	1	2	2	1	1	1	2	2	1	1	2	2	1	2	2	1	1	2	2	1
chr01	181743	181743	S	1	2	1	2	1	2	1	2	1	2	2	1	1	2	2	1	1	1	2	2	1	1	2	2	1	2	2	1	1	2	2	1
chr01	181746	181747	D	1	2	1	2	1	2	1	2	1	2	2	1	1	2	2	1	1	1	2	2	1	1	2	2	1	2	2	1	1	2	2	1
chr01	181749	181749	D	1	2	1	2	1	2	1	2	1	2	2	1	1	2	2	1	1	1	2	2	1	1	2	2	1	2	2	1	1	2	2	1
chr01	181753	181754	D	1	2	1	2	1	2	1	2	1	2	2	1	1	2	2	1	1	1	2	2	1	1	2	2	1	2	2	1	1	2	2	1
chr01	181758	181759	D	1	2	1	2	1	2	1	2	1	2	2	1	1	2	2	1	1	1	2	2	1	1	2	2	1	2	2	1	1	2	2	1
chr01	181761	181761	D	1	2	1	2	1	2	1	2	1	2	2	1	1	2	2	1	1	1	2	2	1	1	2	2	1	2	2	1	1	2	2	1
chr01	181765.5	181765.5	I	1	2	1	2	1	2	1	2	1	2	2	1	1	2	2	1	1	1	2	2	1	1	2	2	1	2	2	1	1	2	2	1
chr01	181771	181771	S	1	2	1	2	1	2	1	2	1	2	NA	1	1	2	2	1	1	1	2	2	1	1	2	2	1	2	2	1	1	2	2	1
chr01	181772	181772	S	1	2	1	2	1	2	1	2	1	2	NA	1	1	2	2	1	1	1	2	2	1	1	2	2	1	2	2	1	1	2	2	1
chr01	181777	181777	S	1	2	1	2	1	2	1	2	1	2	NA	1	1	2	2	1	1	1	2	2	1	1	2	2	1	2	2	1	1	2	2	1
chr01	181785	181785	D	1	2	1	2	1	2	1	2	1	2	2	1	1	2	2	1	1	1	2	2	1	1	2	2	1	2	2	1	1	2	2	1
chr01	181787	181787	D	1	2	1	2	1	2	1	2	1	2	2	1	1	2	2	1	1	1	2	2	1	1	2	2	1	2	2	1	1	2	2	1
chr01	181788.5	181788.5	I	1	2	1	2	1	2	1	2	1	2	2	1	1	2	2	1	1	1	2	2	1	1	2	2	1	2	2	1	1	2	2	1
chr01	181791.5	181791.5	I	1	2	1	2	1	2	1	2	1	2	NA	1	1	2	2	1	1	1	2	2	1	1	2	2	1	2	2	1	1	2	2	1
chr01	181796	181796	S	1	2	1	2	1	2	1	2	1	2	2	1	1	2	2	1	1	1	2	2	1	1	2	2	1	2	2	1	1	2	2	1
chr01	181800	181801	M	1	2	1	2	1	2	1	2	1	2	2	1	1	2	2	1	1	1	2	2	1	1	2	2	1	2	2	1	1	2	2	1
chr01	181805.5	181805.5	I	1	2	1	2	1	2	1	2	1	2	2	1	1	2	2	1	1	1	2	2	1	1	2	2	1	2	2	1	1	2	2	1
chr01	181809	181809	S	1	2	1	2	1	2	1	2	1	2	2	1	1	2	2	1	1	1	2	2	1	1	2	2	1	2	2	1	1	2	2	1
chr01	181814	181814	S	1	2	1	2	1	2	1	2	1	2	2	1	1	2	2	1	1	1	2	2	1	1	2	2	1	2	2	1	1	2	2	1
chr01	181818	181818	S	1	2	1	2	1	2	1	2	1	2	2	1	1	2	2	1	1	1	2	2	1	1	2	2	1	2	2	1	1	2	2	1
chr01	181821	181822	M	1	2	1	2	1	2	1	2	1	2	2	1	1	2	2	1	1	1	2	2	1	1	2	2	1	2	2	1	1	2	2	1
chr01	181834	181834	S	1	2	1	2	1	2	1	2	1	2	2	1	1	2	2	1	1	1	2	2	1	1	2	2	1	2	2	1	1	2	2	1
chr01	181839.5	181841	M	1	2	1	2	1	2	1	2	1	2	2	1	1	2	2	1	1	1	2	2	1	1	2	2	1	2	2	1	1	2	2	1
chr01	181844	181846.5	M	1	2	1	2	1	2	1	2	1	2	2	1	1	2	2	1	1	1	2	2	1	1	2	2	1	2	2	1	1	2	2	1
chr01	181848	181848	S	1	2	1	2	1	2	1	2	1	2	2	1	1	2	2	1	1	1	2	2	1	1	2	2	1	2	2	1	1	2	2	1
chr01	181853	181853	S	1	2	1	2	1	2	1	2	1	2	2	1	1	2	2	1	1	1	2	2	1	1	2	2	1	2	2	1	1	2	2	1
chr01	181862	181862	S	1	2	1	2	1	2	1	2	1	2	2	1	1	2	2	1	1	1	2	2	NA	1	2	2	1	2	2	1	1	2	2	1
chr01	181875	181875	D	1	2	1	2	1	2	1	2	1	2	2	1	1	2	2	1	1	1	2	2	1	1	2	2	1	2	2	1	1	2	2	1
chr01	181877.5	181877.5	I	1	2	1	2	1	2	1	2	1	2	2	1	1	2	2	1	1	1	2	2	1	1	2	2	1	2	2	1	1	2	2	1
chr01	181879	181879	S	1	2	1	2	1	2	1	2	1	2	2	1	1	2	2	1	1	1	2	2	1	1	2	2	1	2	2	1	1	2	2	1
chr01	181887	181887	S	1	2	1	2	1	2	1	2	1	2	2	1	1	2	2	1	1	1	2	2	1	1	2	2	1	2	2	1	1	2	2	1
chr01	181893	181893	S	1	2	1	2	1	2	1	2	1	2	2	1	1	2	2	1	1	1	2	2	1	1	2	2	1	2	2	1	1	2	2	1
chr01	181896	181897	M	1	2	1	2	1	2	1	2	1	2	2	1	1	2	2	1	1	1	2	2	1	1	2	2	1	2	2	1	1	2	2	1
chr01	181916.5	181917	M	1	2	1	2	1	2	1	2	1	2	2	1	1	2	NA	1	1	1	2	2	1	1	2	NA	1	2	2	1	1	2	2	1
chr01	181922	181922	D	1	2	1	2	1	2	1	2	1	2	2	1	1	2	2	1	1	1	2	2	1	1	2	2	1	2	2	1	1	2	2	1
chr01	181933	181933	S	1	2	1	2	1	2	1	2	1	2	2	1	1	2	2	1	1	1	2	2	1	1	2	NA	1	2	NA	1	1	2	2	1
chr01	181936	181937	M	1	2	1	2	1	2	1	2	1	2	2	1	1	2	2	1	1	1	2	2	1	1	2	2	1	2	2	1	1	2	2	1
chr01	181945	181947	D	1	2	1	2	1	2	1	2	1	2	2	1	1	2	2	1	1	1	2	2	1	1	2	2	1	2	2	1	1	2	2	1
chr01	181949.5	181949.5	I	1	2	1	2	1	2	1	2	1	2	2	1	1	2	2	1	1	1	2	2	1	1	2	2	1	2	2	1	1	2	2	1
chr01	181953	181953	S	1	2	1	2	1	2	1	2	1	2	2	1	1	2	2	1	1	1	2	2	1	1	2	2	1	2	2	1	1	2	2	1
chr01	181964	181967	D	1	2	1	2	1	2	1	2	1	2	2	1	1	2	2	1	1	1	2	2	1	1	2	2	1	2	2	1	1	2	2	1
chr01	181968.5	181968.5	I	1	2	1	2	1	2	1	2	1	2	2	1	1	2	2	1	1	1	2	2	1	1	2	2	1	2	2	1	1	2	2	1
chr01	181969.5	181969.5	I	1	2	1	2	1	2	1	2	1	2	2	1	1	2	2	1	1	1	2	2	1	1	2	2	1	2	2	1	1	2	2	1
chr01	181970	181970	S	1	2	1	2	1	2	1	2	1	2	2	1	1	2	2	1	1	1	2	2	1	1	2	2	1	2	2	1	1	2	2	1
chr01	181977	181977	S	1	2	1	2	1	2	1	2	1	2	2	1	1	2	2	1	1	1	2	2	1	1	2	2	1	2	2	1	1	2	2	1
chr01	181986.5	181986.5	I	1	2	1	2	1	2	1	2	1	2	2	1	1	2	2	1	1	1	2	2	1	1	2	2	1	2	2	1	1	2	2	1
chr01	181992	181992	D	1	2	1	2	1	2	1	2	1	2	2	1	1	2	2	1	1	1	2	2	1	1	2	2	1	2	2	1	1	2	2	1
chr01	181994	181994	D	1	2	1	2	1	2	1	2	1	2	2	1	1	2	2	1	1	1	2	2	1	1	2	2	1	2	2	1	1	2	2	1
chr01	182010	182010	S	1	2	1	2	1	2	1	2	1	2	2	1	1	NA	2	1	1	1	2	2	1	1	2	2	1	2	2	1	1	2	2	1
chr01	182012.5	182012.5	I	1	2	1	2	1	2	1	2	1	2	2	1	1	2	2	1	1	1	2	2	1	1	2	2	1	2	2	1	1	2	2	1
chr01	182013.5	182013.5	I	1	2	1	2	1	2	1	2	1	2	2	1	1	2	2	1	1	1	2	2	1	1	2	2	1	2	2	1	1	2	2	1
chr01	182014.5	182014.5	I	1	2	1	2	1	2	1	2	1	2	2	1	1	2	2	1	1	1	2	2	1	1	2	2	1	2	2	1	1	2	2	1
chr01	182016.5	182016.5	I	1	2	1	2	1	2	1	2	1	2	2	1	1	2	2	1	1	1	2	2	1	1	2	2	1	2	2	1	1	2	2	1
chr01	182019.5	182020.5	M	1	2	1	2	1	2	1	2	1	2	2	1	1	2	2	1	1	1	2	2	1	1	2	2	1	2	2	1	1	2	2	1
chr01	182021.5	182021.5	I	1	2	1	2	1	2	1	2	1	2	2	1	1	2	2	1	1	1	2	2	1	1	2	2	1	2	2	1	1	2	2	1
chr01	182023.5	182023.5	I	1	2	1	2	1	2	1	2	1	2	2	1	1	2	2	1	1	1	2	2	1	1	2	2	1	2	2	1	1	2	2	1
chr01	182025.5	182025.5	I	1	2	1	2	1	2	1	2	1	2	2	1	1	2	2	1	1	1	2	2	1	1	2	2	1	2	2	1	1	2	2	1
chr01	182026.5	182026.5	I	1	2	1	2	1	2	1	2	1	2	2	1	1	2	2	1	1	1	2	2	1	1	2	2	1	2	2	1	1	2	2	1
chr01	182027.5	182027.5	I	1	2	1	2	1	2	1	2	1	2	NA	1	1	2	2	1	1	1	2	2	1	1	2	2	1	2	2	1	1	2	2	1
chr01	182031.5	182031.5	I	1	2	1	2	1	2	1	2	1	2	NA	1	1	2	2	1	1	1	2	2	1	1	2	2	1	2	2	1	1	2	2	1
chr01	182034	182034	S	1	2	1	2	1	2	1	2	1	2	NA	1	1	2	2	1	1	1	2	2	1	1	2	2	1	2	2	1	1	2	2	1
chr01	182036.5	182036.5	I	1	2	1	2	1	2	1	2	1	2	NA	1	1	2	2	1	1	1	2	2	1	1	2	2	1	2	2	1	1	2	2	1
chr01	182037.5	182037.5	I	1	2	1	2	1	2	1	2	1	2	NA	1	1	2	2	1	1	1	2	2	1	1	2	2	1	2	2	1	1	2	2	1
chr01	182040	182040	S	1	2	1	2	1	2	1	2	1	2	2	1	1	2	2	1	1	1	2	2	1	1	2	2	1	2	2	1	1	2	2	1
chr01	182041.5	182041.5	I	1	2	1	2	1	2	1	2	1	2	2	1	1	2	2	1	1	1	2	2	1	1	2	2	1	2	2	1	1	2	2	1
chr01	182043.5	182043.5	I	1	2	1	2	1	2	1	2	1	2	2	1	1	2	2	1	1	1	2	2	1	1	2	2	1	2	2	1	1	2	2	1
chr01	182046.5	182046.5	I	1	2	1	2	1	2	1	2	1	2	2	1	1	2	2	1	1	1	2	2	1	1	2	2	1	2	2	1	1	2	2	1
chr01	182048.5	182048.5	I	1	2	1	2	1	2	1	2	1	2	2	1	1	2	2	1	1	1	2	2	1	1	2	2	1	2	2	1	1	2	2	1
chr01	182050.5	182050.5	I	1	2	1	2	1	2	1	2	1	2	2	1	1	2	2	1	1	1	2	2	1	1	2	2	1	2	2	1	1	2	2	1
chr01	182051.5	182051.5	I	1	2	1	2	1	2	1	2	1	2	2	1	1	2	2	1	1	1	2	2	1	1	2	2	1	2	2	1	1	2	2	1
chr01	182053.5	182053.5	I	1	2	1	2	1	2	1	2	1	2	2	1	1	2	2	1	1	1	2	2	1	1	2	2	1	2	2	1	1	2	2	1
chr01	182054.5	182054.5	I	1	2	1	2	1	2	1	2	1	2	2	1	1	2	2	1	1	1	2	2	1	1	2	2	1	2	2	1	1	2	2	1
chr01	182056.5	182056.5	I	1	2	1	2	1	2	1	2	1	2	2	1	1	2	2	1	1	1	2	2	1	1	2	2	1	2	2	1	1	2	2	1
chr01	182059.5	182059.5	I	1	2	1	2	1	2	1	2	NA	2	2	1	1	2	2	1	1	1	2	2	1	1	2	2	1	2	2	1	1	2	2	1
chr01	182062.5	182062.5	I	1	2	1	2	1	2	1	2	NA	2	2	1	1	2	2	1	1	1	2	2	1	1	2	2	1	2	2	1	1	2	2	1
chr01	182065.5	182065.5	I	1	2	1	2	1	2	1	2	NA	2	2	1	1	2	2	1	1	1	2	2	1	1	2	2	1	2	2	1	1	2	2	1
chr01	182066.5	182066.5	I	1	2	1	2	1	2	1	2	NA	2	2	1	1	2	2	1	1	1	2	2	1	1	2	2	1	2	2	1	1	2	2	1
chr01	182071.5	182071.5	I	1	2	1	2	1	2	1	2	NA	2	NA	1	1	2	2	1	1	1	2	2	1	1	2	2	1	2	2	1	1	2	2	1
chr01	182074.5	182074.5	I	1	2	1	2	1	2	1	2	NA	2	NA	1	1	2	2	1	1	1	2	2	1	1	2	2	1	2	2	1	1	2	2	1
chr01	182076.5	182076.5	I	1	2	1	2	1	2	1	2	NA	2	NA	1	1	2	NA	1	1	1	2	2	1	1	2	2	1	2	2	1	1	2	2	1
chr01	182086	182086	S	1	2	1	2	1	2	1	2	1	2	NA	1	1	2	NA	1	1	1	2	2	1	1	2	2	1	2	2	1	1	2	2	1
chr01	182087	182087	S	1	2	1	2	1	2	1	2	1	2	NA	1	1	2	NA	1	1	1	2	2	1	1	2	2	1	2	2	1	1	2	2	1
chr01	182096	182097	M	1	2	1	2	1	2	1	2	1	2	2	1	1	2	2	1	1	1	2	2	1	1	2	2	1	2	2	1	1	2	2	1
chr01	182101	182101	S	1	2	1	2	1	2	1	2	1	2	2	1	1	2	2	1	1	1	2	2	1	1	2	2	1	2	2	1	1	2	2	1
chr01	182103	182103	S	1	2	1	2	1	2	1	2	1	2	2	1	1	2	2	1	1	1	2	2	1	1	2	2	1	2	2	1	1	2	2	1
chr01	182114	182114	S	1	2	1	2	1	2	1	2	NA	2	2	1	1	2	2	1	1	1	2	2	1	1	2	2	1	2	2	1	1	2	2	1
chr01	182119	182119	S	1	2	1	2	1	2	1	2	NA	2	2	1	1	2	2	1	1	1	2	2	1	1	2	2	1	2	2	1	1	2	2	1
chr01	182126	182126	D	1	2	1	2	1	2	1	2	NA	2	2	1	1	2	2	1	1	1	2	2	1	1	2	2	NA	2	2	1	1	2	2	1
chr01	182130	182130	S	1	2	1	2	1	2	1	2	NA	2	2	1	1	2	2	1	1	1	2	2	1	1	2	2	NA	2	2	1	1	2	2	1
chr01	182132.5	182132.5	I	1	2	1	2	1	2	1	2	NA	2	2	1	1	2	2	1	1	1	2	2	1	1	2	2	NA	2	2	1	1	2	2	1
chr01	182135	182135	D	1	2	1	2	1	2	1	2	1	2	2	1	1	2	2	1	1	1	2	2	1	1	2	2	1	2	2	1	1	2	2	1
chr01	182136.5	182137	M	1	2	1	2	1	2	1	2	1	2	2	1	1	2	2	1	1	1	2	2	1	1	2	2	1	2	2	1	1	2	2	1
chr01	182140	182140	S	1	2	1	2	1	2	1	2	1	2	2	1	1	2	2	1	1	1	2	2	1	1	2	2	1	2	2	1	1	2	2	1
chr01	182144	182144	S	1	2	1	2	1	2	1	2	1	2	2	1	1	2	2	1	1	1	2	2	1	1	2	2	1	2	2	1	1	2	2	1
chr01	182151	182151	S	1	2	1	2	1	2	1	2	1	2	2	1	1	2	2	1	1	1	2	2	1	1	2	2	1	2	2	1	1	2	2	1
chr01	182156	182158	M	1	2	1	2	1	2	1	2	1	2	2	1	1	2	2	1	1	1	2	2	1	1	2	2	1	2	2	1	1	2	2	1
chr01	182160	182160	S	1	2	1	2	1	2	1	2	1	2	2	1	1	2	2	1	1	1	2	2	1	1	2	2	1	2	2	1	1	2	2	1
chr01	182163	182163	S	1	2	1	2	1	2	1	2	1	2	2	1	1	2	2	1	1	1	2	2	1	1	2	2	1	2	2	1	1	2	2	1
chr01	182177	182178	D	1	2	1	2	1	2	1	2	1	2	2	1	1	2	2	1	1	1	2	2	1	1	2	2	1	2	2	1	1	2	2	1
chr01	182181	182181	D	1	2	1	2	1	2	1	2	1	2	2	1	1	2	2	1	1	1	2	2	1	1	2	2	1	2	2	1	1	2	2	1
chr01	182183	182183	S	1	2	1	2	1	2	1	2	1	2	2	1	1	2	2	1	1	1	2	2	1	1	2	2	1	2	2	1	1	2	2	1
chr01	182186	182186	S	1	2	1	2	1	2	1	2	1	2	2	1	1	2	2	1	1	1	2	2	1	1	2	2	1	2	2	1	1	2	2	1
chr01	182187.5	182187.5	I	1	2	1	2	1	2	1	2	NA	2	2	1	1	2	2	1	1	1	2	2	1	1	2	2	1	2	2	1	1	2	2	1
chr01	182189	182190	D	1	2	1	2	1	2	1	2	NA	2	2	1	1	2	2	1	1	1	2	2	1	1	2	2	1	2	2	1	1	2	2	1
chr01	182193	182193	S	1	2	1	2	1	2	1	2	NA	2	2	1	1	2	2	1	1	1	2	2	1	1	2	2	1	2	2	1	1	2	2	1
chr01	182198	182198	S	1	2	1	2	1	2	1	2	1	2	2	1	1	2	2	1	1	1	2	2	1	1	2	2	1	2	2	1	1	2	2	1
chr01	182204	182204	S	1	2	1	2	1	2	1	2	NA	2	2	1	1	2	2	1	1	1	2	2	1	1	2	2	1	2	2	1	1	2	2	1
chr01	182207	182207	S	1	2	1	2	1	2	1	2	1	2	2	1	1	2	2	1	1	1	2	2	1	1	2	2	1	2	2	1	1	2	2	1
chr01	182210	182210	S	1	2	1	2	1	2	1	2	1	2	2	1	1	2	2	1	1	1	2	2	1	1	2	2	1	2	2	1	1	2	2	1
chr01	182214	182214	S	1	2	1	2	1	2	1	2	1	2	2	1	1	2	2	1	1	1	2	2	1	1	2	2	1	2	2	1	1	2	2	1
chr01	182227	182227	S	1	2	1	2	1	2	1	2	1	2	2	1	1	2	2	1	1	1	2	2	1	1	2	2	1	2	2	1	1	2	2	1
chr01	182229.5	182230.5	M	1	2	1	2	1	2	1	2	1	2	2	1	1	2	2	1	1	1	2	2	1	1	2	2	1	2	2	1	1	2	2	1
chr01	182257	182257	S	1	2	1	2	1	2	1	2	1	2	2	1	1	2	2	1	1	1	2	2	1	1	2	2	1	2	2	1	1	2	2	1
chr01	182268	182268	S	1	2	1	2	1	2	1	2	1	2	NA	1	1	2	2	1	1	1	2	2	1	1	2	2	1	2	2	1	1	2	2	1
chr01	182273.5	182273.5	I	1	2	1	2	1	2	1	2	1	2	NA	1	1	2	2	1	1	1	2	2	1	1	2	2	1	2	2	1	1	2	2	1
chr01	182275	182275	D	1	2	1	2	1	2	1	2	1	2	NA	1	1	2	2	1	1	1	2	2	1	1	2	2	1	2	2	1	1	2	2	1
chr01	182277	182277	D	1	2	1	2	1	2	1	2	1	2	NA	1	1	2	2	1	1	1	2	2	1	1	2	2	1	2	2	1	1	2	2	1
chr01	182283	182283	D	1	2	1	2	1	2	1	2	NA	2	NA	1	1	2	NA	1	1	1	2	2	1	1	2	2	1	NA	2	1	1	NA	2	1
chr01	182284.5	182284.5	I	1	2	1	2	1	2	1	2	NA	2	NA	1	1	2	NA	1	1	1	2	2	1	1	2	2	1	2	2	1	1	NA	2	1
chr01	182289	182289	S	1	2	1	2	1	2	1	2	NA	2	NA	1	1	2	NA	1	1	1	2	2	1	1	2	2	1	2	2	1	1	NA	2	1
chr01	182298	182298	S	1	2	1	2	1	2	1	2	NA	2	NA	1	1	2	NA	1	1	1	2	2	1	1	2	2	1	2	2	1	1	2	2	1
chr01	182305	182305	S	1	2	1	2	1	2	1	2	1	2	NA	1	1	2	NA	1	1	1	2	2	1	1	2	2	1	2	2	1	1	2	2	1
chr01	182321	182321	S	1	2	1	2	1	2	1	2	1	2	2	1	1	2	2	1	1	1	2	2	1	1	2	2	1	2	2	1	1	2	2	1
chr01	182329	182329	S	1	2	1	2	1	2	1	2	1	2	2	1	1	2	2	1	1	1	2	2	1	1	2	2	1	2	2	1	1	2	2	1
chr01	182336	182336	S	1	2	1	2	1	2	1	2	1	2	2	1	1	2	2	1	1	1	2	2	1	1	2	2	1	2	2	1	1	2	2	1
chr01	182353	182353	S	1	2	1	2	1	2	1	2	1	2	2	1	1	2	2	1	1	1	2	NA	1	1	2	2	1	2	2	1	1	2	2	1
chr01	182361	182362	M	1	2	1	2	1	2	1	2	1	2	2	1	1	2	2	1	1	1	2	NA	1	1	2	2	1	2	2	1	1	2	2	1
chr01	182371	182371	S	1	2	1	2	1	2	1	2	1	2	2	1	1	2	2	1	1	1	2	2	1	1	2	2	1	2	2	1	1	2	2	1
chr01	182375	182375	D	1	2	1	2	1	2	1	2	1	2	2	1	1	2	2	1	1	1	2	2	1	1	2	2	1	2	2	1	1	2	2	1
chr01	182376.5	182377	M	1	2	1	2	1	2	1	2	1	2	2	1	1	2	2	1	1	1	2	2	1	1	2	2	1	2	2	1	1	2	2	1
chr01	182390	182390	S	1	2	1	2	1	2	1	2	1	2	2	1	1	2	2	1	1	1	2	2	1	1	2	2	1	2	2	1	1	2	2	1
chr01	182391	182391	S	1	2	1	2	1	2	1	2	1	2	2	1	1	2	2	1	1	1	2	2	1	1	2	2	1	2	2	1	1	2	2	1
chr01	182399	182399	D	1	2	1	2	1	2	1	2	1	2	2	1	1	2	2	1	1	1	2	2	1	1	2	2	1	2	2	1	1	2	2	1
chr01	182402.5	182402.5	I	1	2	1	2	1	2	1	2	1	2	NA	1	1	2	2	1	1	1	2	2	1	1	NA	2	1	2	2	1	1	2	2	1
chr01	182420	182420	D	1	2	1	2	1	2	1	2	1	2	2	1	1	2	2	1	1	1	2	2	1	1	2	2	1	2	2	1	1	2	2	1
chr01	182429	182429	S	1	2	1	2	1	2	1	2	1	2	2	1	1	2	2	1	1	1	2	2	1	1	2	2	1	2	2	1	1	2	2	1
chr01	182433	182433	S	1	2	1	2	1	2	1	2	1	2	2	1	1	2	2	1	1	1	2	2	1	1	2	2	1	2	2	1	1	2	2	1
chr01	182450	182450	S	1	2	1	2	1	2	1	2	1	2	2	1	1	2	2	1	1	1	2	2	1	1	2	2	1	2	2	1	1	2	2	1
chr01	182454	182455	D	1	2	1	2	1	2	1	2	1	2	2	1	1	2	2	1	1	1	2	2	1	1	2	2	1	2	2	1	1	2	2	1
chr01	182456.5	182456.5	I	1	2	1	2	1	2	1	2	1	2	2	1	1	2	2	1	1	1	2	2	1	1	2	2	1	2	2	1	1	2	2	1
chr01	182460	182461.5	M	1	2	1	2	1	2	1	2	1	2	2	1	1	2	2	1	1	1	2	2	1	1	2	2	1	2	2	1	1	2	2	1
chr01	182466	182466	D	1	2	1	2	1	2	1	2	1	2	2	1	1	2	2	1	1	1	2	2	1	1	2	2	1	2	2	1	1	2	2	1
chr01	182472	182472	S	1	2	1	2	1	2	1	2	1	2	2	1	1	2	2	1	1	1	2	2	1	1	2	2	1	2	2	1	1	2	2	1
chr01	182475	182475	S	1	2	1	2	1	2	1	2	1	2	2	1	1	2	2	1	1	1	2	2	1	1	2	2	1	2	2	1	1	2	2	1
chr01	182484	182484	S	1	2	1	2	1	2	1	2	1	2	2	1	1	2	2	1	1	1	2	2	1	1	2	2	1	2	2	1	1	2	2	1
chr01	182488.5	182489	M	1	2	1	2	1	2	1	2	1	2	2	1	1	2	2	1	1	1	2	2	1	1	2	2	1	2	2	1	1	2	2	1
chr01	182494	182494	D	1	2	1	2	1	2	1	2	1	2	2	1	1	2	2	1	1	1	2	2	1	1	2	2	1	2	2	1	1	2	2	1
chr01	182497	182497	S	1	2	1	2	1	2	1	2	1	2	2	1	1	2	2	1	1	1	2	2	1	1	2	2	1	2	2	1	1	2	2	1
chr01	182504.5	182504.5	I	1	2	1	2	1	2	1	2	1	2	2	1	1	2	2	1	1	1	2	2	1	1	2	2	1	2	2	1	1	2	2	1
chr01	182598.5	182598.5	I	1	2	1	2	1	2	1	2	1	2	2	1	1	2	2	1	1	1	2	2	1	1	2	2	1	2	2	1	1	2	2	1
chr01	182603	182609	M	1	2	1	2	1	2	1	2	1	2	2	1	1	2	2	1	1	1	2	NA	1	1	2	2	1	2	2	1	1	2	2	1
chr01	182613	182624	D	1	2	1	2	1	2	1	2	1	2	2	1	1	2	2	1	1	1	2	NA	1	1	2	2	1	2	2	1	1	2	2	1
chr01	182627	182637	D	1	2	1	2	1	2	1	2	1	2	2	1	1	2	2	1	1	1	2	2	1	1	2	2	1	2	2	1	1	2	2	1
chr01	182640	182646	M	1	2	1	2	1	2	1	2	1	2	2	1	1	2	2	1	1	1	2	2	1	1	2	2	1	2	2	1	1	2	2	1
chr01	182648	182649	D	1	2	1	2	1	2	1	2	1	2	2	1	1	2	2	1	1	1	2	2	1	1	2	2	1	2	2	1	1	2	2	1
chr01	182651	182664	M	1	2	1	2	1	2	1	2	1	2	2	1	1	2	2	1	1	1	2	2	1	1	2	2	1	2	2	1	1	2	2	1
chr01	182668	182678	M	1	2	1	2	1	2	1	2	1	2	2	1	1	2	2	1	1	1	2	2	1	1	2	2	1	2	2	1	1	2	2	1
chr01	182680	182685	D	1	2	1	2	1	2	1	2	1	2	2	1	1	2	2	1	1	1	2	2	1	1	2	2	1	2	2	1	1	2	2	1
chr01	182689	182692	D	1	2	1	2	1	2	1	2	1	2	2	1	1	2	2	1	1	1	2	2	1	1	2	2	1	2	2	1	1	2	2	1
chr01	182697	182702	D	1	2	1	2	1	2	1	2	1	2	2	1	1	2	2	1	1	1	2	2	1	1	2	2	1	2	2	1	1	2	2	1
chr01	182704	182711	D	1	2	1	2	1	2	1	2	1	2	2	1	1	2	2	1	1	1	2	2	1	1	2	2	1	2	2	1	1	2	2	1
chr01	182713	182713	D	1	2	1	2	1	2	1	2	1	2	2	1	1	2	2	1	1	1	2	2	1	1	2	2	1	2	2	1	1	2	2	1
chr01	182714.5	182714.5	I	1	2	1	2	1	2	1	2	1	2	2	1	1	2	2	1	1	1	2	2	1	1	2	2	1	2	2	1	1	2	2	1
chr01	182718	182723	D	1	2	1	2	1	2	1	2	1	2	2	1	1	2	2	1	1	1	2	2	1	1	2	2	1	2	2	1	1	2	2	1
chr01	182728	182733	D	1	2	1	2	1	2	1	2	1	2	2	1	1	2	2	1	1	1	2	2	1	1	2	2	1	2	2	1	1	2	2	1
chr01	182735	182741	D	1	2	1	2	1	2	1	2	1	2	2	1	1	2	2	1	1	1	2	2	1	1	2	2	1	2	2	1	1	2	2	1
chr01	182744	182751	D	1	2	1	2	1	2	1	2	1	2	2	1	1	2	2	1	1	1	2	2	1	1	2	2	1	2	2	1	1	2	2	1
chr01	182760	182766	M	1	2	1	2	1	2	1	2	1	2	2	1	1	2	2	1	1	1	2	2	1	1	2	2	1	2	2	1	1	2	2	1
chr01	182770	182778	M	1	2	1	2	1	2	1	2	1	2	2	1	1	2	2	1	1	1	2	2	1	1	2	2	1	2	2	1	1	2	2	1
chr01	182780	182781	D	1	2	1	2	1	2	1	2	1	2	2	1	1	2	2	1	1	1	2	2	1	1	2	2	1	2	2	1	1	2	2	1
chr01	182783	182786	D	1	2	1	2	1	2	1	2	1	2	2	1	1	2	2	1	1	1	2	2	1	1	2	2	1	2	2	1	1	2	2	1
chr01	182789	182789	D	1	2	1	2	1	2	1	2	1	2	2	1	1	2	2	1	1	1	2	2	1	1	2	2	1	2	2	1	1	2	2	1
chr01	182792	182804	M	1	2	1	2	1	2	1	2	1	2	2	1	1	2	2	1	1	1	2	2	1	1	2	2	1	2	2	1	1	2	2	1
chr01	182806.5	182806.5	I	1	2	1	2	1	2	1	2	1	2	2	1	1	2	2	1	1	1	2	2	1	1	2	2	1	2	2	1	1	2	2	1
chr01	182810	182818	D	1	2	1	2	1	2	1	2	1	2	2	1	1	2	2	1	1	1	2	2	1	1	2	2	1	2	2	1	1	2	2	1
chr01	182823	182846	M	1	2	1	2	1	2	1	2	1	2	2	1	1	2	2	1	1	1	2	2	1	1	2	2	1	2	2	1	1	2	2	1
chr01	182849	182853	M	1	2	1	2	1	2	1	2	1	2	2	1	1	2	2	1	1	1	2	2	1	1	2	2	1	2	2	1	1	2	2	1
chr01	182858	182858	D	1	2	1	2	1	2	1	2	1	2	2	1	1	2	2	1	1	1	2	2	1	1	2	2	1	2	2	1	1	2	2	1
chr01	182919	182928	M	NA	2	NA	2	NA	2	NA	NA	NA	2	NA	NA	NA	NA	NA	NA	NA	NA	NA	NA	NA	NA	NA	2	NA	NA	NA	NA	NA	NA	2	NA
chr01	182932	182933	D	1	2	1	2	1	2	1	2	1	2	2	1	1	2	2	1	1	1	2	2	1	1	2	2	1	2	2	1	1	2	2	1
chr01	182936	182951	D	1	2	1	2	1	2	1	2	1	2	2	1	1	2	2	1	1	1	2	2	1	1	2	2	1	2	2	1	1	2	2	1
chr01	182957	182958	D	1	2	1	2	1	2	1	2	1	2	2	1	1	2	2	1	1	1	2	2	1	1	2	2	1	2	2	1	1	2	2	1
chr01	182962	182978	D	1	2	1	2	1	2	1	2	1	2	2	1	1	2	2	1	1	1	2	2	1	1	2	2	1	2	2	1	1	2	2	1
chr01	182982	182984	D	1	2	1	2	1	2	1	2	1	2	2	1	1	2	2	1	1	1	2	2	1	1	2	2	1	2	2	1	1	2	2	1
chr01	182987	183001	D	1	2	1	2	1	2	1	2	1	2	2	1	1	2	2	1	1	1	2	2	1	1	2	2	1	2	2	1	1	2	2	1
chr01	183003	183003	D	1	2	1	2	1	2	1	2	1	2	2	1	1	2	2	1	1	1	2	2	1	1	2	2	1	2	2	1	1	2	2	1
chr01	183006	183006	D	1	2	1	2	1	2	1	2	1	2	2	1	1	2	2	1	1	1	2	2	1	1	2	2	1	2	2	1	1	2	2	1
chr01	183008	183008	D	1	2	1	2	1	2	1	2	1	2	2	1	1	2	2	1	1	1	2	2	1	1	2	2	1	2	2	1	1	2	2	1
chr01	183012	183022	D	1	2	1	2	1	2	1	2	1	2	2	1	1	2	2	1	1	1	2	2	1	1	2	2	1	2	2	1	1	2	2	1
chr01	183027	183038	D	1	2	1	2	1	2	1	2	1	2	2	1	1	2	2	1	1	1	2	2	1	1	2	2	1	2	2	1	1	2	2	1
chr01	183040	183043	D	1	2	1	2	1	2	1	2	1	2	2	1	1	2	2	1	1	1	2	2	1	1	2	2	1	2	2	1	1	2	2	1
chr01	183045	183045	D	1	2	1	2	1	2	1	2	1	2	2	1	1	2	2	1	1	1	2	2	1	1	2	2	1	2	2	1	1	2	2	1
chr01	183047	183047	D	1	2	1	2	1	2	1	2	1	2	2	1	1	2	2	1	1	1	2	2	1	1	2	2	1	2	2	1	1	2	2	1
chr01	183051	183060	D	1	2	1	2	1	2	1	2	1	2	2	1	1	2	2	1	1	1	2	2	1	1	2	2	1	2	2	1	1	2	2	1
chr01	183065	183065	D	1	2	1	2	1	2	1	2	1	2	2	1	1	2	2	1	1	1	2	2	1	1	2	2	1	2	2	1	1	2	2	1
chr01	183067	183071	D	1	2	1	2	1	2	1	2	1	2	2	1	1	2	2	1	1	1	2	2	1	1	2	2	1	2	2	1	1	2	2	1
chr01	183073	183077	D	1	2	1	2	1	2	1	2	1	2	2	1	1	2	2	1	1	1	2	2	1	1	2	2	1	2	2	1	1	2	2	1
chr01	183083	183132	D	1	2	1	2	1	2	1	2	1	2	2	1	1	2	2	1	1	1	2	2	1	1	2	2	1	2	2	1	1	2	2	1
chr01	183146	183146	S	1	2	1	2	1	2	1	2	1	2	2	1	1	2	2	1	1	1	2	2	1	1	2	2	1	2	2	1	1	2	2	1
chr01	183459	183459	S	1	2	1	2	1	2	1	2	1	2	2	1	1	2	2	1	1	1	2	2	1	1	2	2	1	2	2	1	1	2	2	1
chr01	183461.5	183465	M	1	2	1	2	1	2	1	2	1	2	2	1	1	2	2	1	1	1	2	2	1	1	2	2	1	2	2	1	1	2	2	1
chr01	183468	183471	D	1	2	1	2	1	2	1	2	1	2	2	1	1	2	2	1	1	1	2	2	1	1	2	2	1	2	2	1	1	2	2	1
chr01	183474	183482	M	1	2	1	2	1	2	1	2	1	2	2	1	1	2	2	1	1	1	2	2	1	1	2	2	1	2	2	1	1	2	2	1
chr01	183484	183486	M	1	2	1	2	1	2	1	2	1	2	2	1	1	2	2	1	1	1	2	NA	1	1	2	2	1	2	2	1	1	2	2	1
chr01	183491	183491	D	1	2	1	2	1	2	1	2	1	2	2	1	1	2	2	1	1	1	2	NA	1	1	2	2	1	2	2	1	1	2	2	1
chr01	183493	183496	D	1	2	1	2	1	2	1	2	1	2	2	1	1	2	2	1	1	1	2	NA	1	1	2	2	1	2	2	1	1	2	2	1
chr01	183500	183501	D	1	2	1	2	1	2	1	2	1	2	2	1	1	2	2	1	1	1	2	NA	1	1	2	2	1	2	2	1	1	2	2	1
chr01	183503	183507	M	1	2	1	2	1	2	1	2	1	2	2	1	1	2	2	1	1	1	2	NA	1	1	2	2	1	2	2	1	1	2	2	1
chr01	183511	183514	M	1	2	1	2	1	2	1	2	1	2	2	1	1	2	2	1	1	1	2	NA	1	1	2	2	1	2	2	1	1	2	2	1
chr01	183518	183519	D	1	2	1	2	1	NA	1	NA	1	2	2	1	1	2	2	1	1	1	2	NA	1	1	2	2	1	2	2	1	1	2	2	1
chr01	183522	183525	D	1	2	1	2	1	NA	1	NA	1	2	2	1	1	2	2	1	1	1	2	NA	1	1	2	2	1	2	2	1	1	2	2	1
chr01	183527	183527	D	1	2	1	2	1	2	1	NA	1	2	2	1	1	2	2	1	1	1	2	NA	1	1	2	2	1	2	2	1	1	2	2	1
chr01	183529	183532	D	1	2	1	2	1	2	1	2	1	2	2	1	1	2	2	1	1	1	2	2	1	1	2	2	1	2	2	1	1	2	2	1
chr01	183534	183535	D	1	2	1	2	1	2	1	2	1	2	2	1	1	2	2	1	1	1	2	2	1	1	2	2	1	2	2	1	1	2	2	1
chr01	183540.5	183540.5	I	1	2	1	2	1	2	1	2	1	2	2	1	1	2	2	1	1	1	2	2	1	1	2	2	1	2	2	1	1	2	2	1
chr01	183541.5	183541.5	I	1	2	1	2	1	2	1	2	1	2	2	1	1	2	2	1	1	1	2	2	1	1	2	2	1	2	2	1	1	2	2	1
chr01	183542.5	183542.5	I	1	2	1	2	1	2	1	2	1	2	2	1	1	2	2	1	1	1	2	2	1	1	2	2	1	2	2	1	1	2	2	1
chr01	183547	183558	D	1	2	1	2	1	2	1	2	1	2	2	1	1	2	2	1	1	1	2	2	1	1	2	2	1	2	2	1	1	2	2	1
chr01	183561	183568	D	1	2	1	2	1	2	1	2	1	2	2	1	1	2	2	1	1	1	2	2	1	1	2	2	1	2	2	1	1	2	2	1
chr01	183570.5	183570.5	I	1	2	1	2	1	2	1	2	1	2	2	1	1	2	2	1	1	1	2	2	1	1	2	2	1	2	2	1	1	2	2	1
chr01	183576.5	183576.5	I	1	2	1	2	1	2	1	2	1	2	2	1	1	2	2	1	1	1	2	2	1	1	2	2	1	2	2	1	1	2	2	1
chr01	183579	183580	D	1	2	1	2	1	2	1	2	1	2	2	1	1	2	2	1	1	1	2	2	NA	1	2	2	1	2	2	1	1	2	2	NA
chr01	183583.5	183586	M	1	2	1	2	1	2	1	2	1	2	2	1	1	2	2	1	1	1	2	2	1	1	2	2	1	2	2	1	1	2	2	NA
chr01	183590	183592	D	1	2	1	2	1	2	1	2	1	2	2	1	1	2	2	1	1	1	2	2	1	1	2	2	1	2	2	1	1	2	2	1
chr01	183601	183601	D	1	2	1	2	1	2	1	2	1	2	2	1	1	2	2	1	1	1	2	2	1	1	2	2	1	2	2	1	1	2	2	1
chr01	183614	183614	D	1	2	1	2	1	2	1	2	1	2	2	1	1	2	2	1	1	1	2	2	1	1	2	2	1	2	2	1	1	2	2	1
chr01	183616.5	183616.5	I	1	2	1	2	1	2	1	2	1	2	2	1	1	2	2	1	1	1	2	2	1	1	2	2	1	2	2	1	1	2	2	1
chr01	183619.5	183620.5	M	1	2	1	2	1	2	1	2	1	2	2	1	1	2	2	1	NA	1	2	2	1	1	2	2	1	2	2	1	1	2	2	1
chr01	183623	183629	D	1	2	1	2	1	2	1	2	1	2	2	1	1	2	2	1	1	1	2	2	1	1	2	2	1	2	2	1	1	2	2	1
chr01	183634	183642	D	1	2	1	2	1	2	1	2	1	2	2	1	1	2	2	1	NA	1	2	2	1	1	2	2	1	2	2	1	1	2	2	1
chr01	183647	183651	M	1	2	1	2	1	2	1	2	1	2	2	1	1	2	2	1	1	1	2	2	1	1	2	2	1	2	2	1	1	2	2	1
chr01	183654	183654	S	1	2	1	2	1	2	1	2	1	2	2	1	1	2	2	1	1	1	2	2	1	1	2	2	1	2	2	1	1	2	2	1
chr01	183657	183662	D	1	2	1	2	1	2	1	2	1	2	2	1	1	2	2	1	1	1	2	2	1	1	2	2	1	2	2	1	1	2	2	1
chr01	183665.5	183665.5	I	1	2	1	2	1	2	1	2	1	2	2	1	1	2	2	1	1	1	2	2	1	1	2	2	1	2	2	1	1	2	2	1
chr01	183670	183676	D	1	2	1	2	1	2	1	2	1	2	2	1	1	2	2	1	1	1	2	2	1	1	2	2	1	2	2	1	1	2	2	1
chr01	183680	183681	D	1	2	1	2	1	2	1	2	1	2	2	1	1	2	2	1	1	1	2	2	1	1	2	2	1	2	2	1	1	2	2	1
chr01	183683	183683	D	1	2	1	2	1	2	1	2	1	2	2	1	1	2	2	1	1	1	2	2	1	1	2	2	1	2	2	1	1	2	2	1
chr01	183685	183687	D	1	2	1	2	1	2	1	2	1	2	2	1	1	2	2	1	1	1	2	2	1	1	2	2	1	2	2	1	1	2	2	1
chr01	183690.5	183690.5	I	1	2	1	2	1	2	1	2	1	2	2	1	1	2	2	1	1	1	2	2	1	1	2	2	1	2	2	1	1	2	2	1
chr01	183693.5	183693.5	I	1	2	1	2	1	2	1	2	1	2	2	1	1	2	2	1	1	1	2	2	1	1	2	2	1	2	2	1	1	2	2	1
chr01	183695	183695	D	1	2	1	2	1	2	1	2	1	2	2	1	1	2	2	1	1	1	2	2	1	1	2	2	1	2	2	1	1	2	2	1
chr01	183700	183700	S	1	2	1	2	1	2	1	2	1	2	2	1	1	2	2	1	1	1	2	2	1	1	2	2	1	2	2	1	1	2	2	1
chr01	183702	183702	S	1	2	1	2	1	2	1	2	1	2	2	1	1	2	2	1	1	1	2	2	1	1	2	2	1	2	2	1	1	2	2	1
chr01	183704.5	183704.5	I	1	2	1	2	1	2	1	2	1	2	2	1	1	2	2	1	1	1	2	2	1	1	2	2	1	2	2	1	1	2	2	1
chr01	183707	183707	D	1	2	1	2	1	2	1	2	1	2	2	1	1	2	2	1	1	1	2	2	1	1	2	2	1	2	2	1	1	2	2	1
chr01	183711	183711	S	1	2	1	2	1	2	1	2	1	2	2	1	1	2	2	1	1	1	2	2	1	1	2	2	1	2	2	1	1	2	2	1
chr01	183716	183718	M	1	2	1	2	1	2	1	2	1	2	2	1	1	2	2	1	1	1	2	2	1	1	2	2	1	2	2	1	1	2	2	1
chr01	183721	183721	S	1	2	1	2	1	2	1	2	1	2	2	1	1	2	2	1	1	1	2	2	1	1	2	2	1	2	2	1	1	2	2	1
chr01	183724	183726	M	1	2	1	2	1	2	1	2	1	2	2	1	1	2	2	1	1	1	2	2	1	1	2	2	1	2	2	1	1	2	2	1
chr01	183730	183730	S	1	2	1	2	1	2	1	2	1	2	2	1	1	2	2	1	1	1	2	2	1	1	2	2	1	2	2	1	1	2	2	1
chr01	183735	183735	D	1	2	1	2	1	2	1	2	1	2	2	1	1	2	2	1	1	1	2	2	1	1	2	2	1	2	2	1	1	2	2	1
chr01	183737.5	183737.5	I	1	2	1	2	1	2	1	2	1	2	2	1	1	2	2	1	1	1	2	2	1	1	2	2	1	2	2	1	1	2	2	1
chr01	183740	183740	S	1	2	1	2	1	2	1	2	1	2	2	1	1	2	2	1	1	1	2	2	1	1	2	2	1	2	2	1	1	2	2	1
chr01	183750.5	183753	M	1	2	1	2	1	NA	1	2	1	2	2	1	1	2	2	1	1	1	2	2	1	1	2	2	1	2	2	1	1	2	2	1
chr01	183755	183755	D	1	2	1	2	1	NA	1	2	1	2	2	1	1	2	2	1	1	1	2	2	1	1	2	2	1	2	2	1	1	2	2	1
chr01	183760	183762.5	M	1	2	1	2	1	2	1	2	1	2	2	1	1	2	2	1	1	1	2	2	1	1	2	2	1	2	2	1	1	2	2	1
chr01	183783	183785	M	1	2	1	2	1	2	1	2	1	2	2	1	1	2	2	1	1	1	2	2	1	1	2	2	1	2	2	1	1	2	2	1
chr01	183803	183809	M	1	2	1	2	1	2	1	2	1	2	2	1	1	2	2	1	1	1	2	2	1	1	2	2	1	2	2	1	1	2	2	1
chr01	183859	183859	S	1	2	1	2	1	2	1	2	1	2	2	1	1	2	2	1	1	1	2	2	1	1	2	2	1	2	2	1	1	2	2	1
chr01	183866	183866	S	1	2	1	2	1	2	1	2	1	2	2	1	1	2	2	1	1	1	2	2	1	1	2	2	1	2	2	1	1	2	2	1
chr01	183867	183867	S	1	2	1	2	1	2	1	2	1	2	2	1	1	2	2	1	1	1	2	2	1	1	2	2	1	2	2	1	1	2	2	1
chr01	183874	183874	S	1	2	1	2	1	2	1	2	1	2	2	1	1	2	2	1	1	1	2	2	1	1	2	2	1	2	2	1	1	2	2	1
chr01	183884	183886	M	1	2	1	2	1	2	1	2	1	2	2	1	1	2	2	1	1	1	2	2	1	1	2	2	1	2	2	1	1	2	2	1
chr01	183888.5	183890	M	1	2	1	2	1	2	1	2	1	2	2	1	1	2	2	1	1	1	2	2	1	1	2	2	1	2	2	1	1	2	2	1
chr01	183892	183892	S	1	2	1	2	1	2	1	2	1	2	2	1	1	2	2	1	1	1	2	2	1	1	2	2	1	2	2	1	1	2	2	1
chr01	183895	183895	S	1	2	1	2	1	2	1	2	1	2	2	1	1	2	2	1	1	1	2	2	1	1	2	2	1	2	2	1	1	2	2	1
chr01	183898	183898	S	1	2	1	2	1	2	1	2	1	2	2	1	1	2	2	1	1	1	2	2	1	1	2	2	1	2	2	1	1	2	2	1
chr01	183903	183903	S	1	2	1	2	1	2	1	2	1	2	2	1	1	2	2	1	1	1	2	2	1	1	2	2	1	2	2	1	1	2	2	1
chr01	183906	183906	S	1	2	1	2	1	2	1	2	1	2	2	1	1	2	2	1	1	1	2	2	1	1	2	2	1	2	2	1	1	2	2	1
chr01	183913	183915	D	1	2	1	2	1	2	1	2	1	2	2	1	1	2	2	1	1	1	2	2	1	1	2	2	1	2	2	1	1	2	2	1
chr01	183919	183919	S	1	2	1	2	1	2	1	2	1	2	2	1	1	2	2	1	1	1	2	2	1	1	2	2	1	2	2	1	1	2	2	1
chr01	183920.5	183920.5	I	1	2	1	2	1	2	1	2	1	2	NA	1	1	2	2	1	1	1	2	2	1	1	2	2	1	2	2	1	1	2	2	1
chr01	183926	183926	S	1	2	1	2	1	2	1	2	1	2	NA	1	1	2	2	1	1	1	2	2	1	1	2	2	1	2	2	1	1	2	2	1
chr01	183927	183927	S	1	2	1	2	1	2	1	2	1	2	2	1	1	2	2	1	1	1	2	2	1	1	2	2	1	2	2	1	1	2	2	1
chr01	183930	183930	S	1	2	1	2	1	2	1	2	1	2	2	1	1	2	2	1	1	1	2	2	1	1	2	2	1	2	2	1	1	2	2	1
chr01	183935	183935	S	1	2	1	2	1	2	1	2	1	2	2	1	1	2	2	1	1	1	2	2	1	1	2	2	1	2	2	1	1	2	2	1
chr01	183939	183939	S	1	2	1	2	1	2	1	2	1	2	2	1	1	2	2	1	1	1	2	2	1	1	2	2	1	2	2	1	1	2	2	1
chr01	183941	183941	S	1	2	1	2	1	2	1	2	1	2	2	1	1	2	2	1	1	1	2	2	1	1	2	2	1	2	2	1	1	2	2	1
chr01	183947	183947	S	1	2	1	2	1	2	1	2	1	2	2	1	1	2	2	1	1	1	2	2	1	1	2	2	1	2	2	1	1	2	2	1
chr01	183954	183954	S	1	2	1	2	1	2	1	2	1	2	2	1	1	2	2	1	1	1	2	2	1	1	2	2	1	2	2	1	1	2	2	1
chr01	183959	183960	D	1	2	1	2	1	2	1	2	1	2	2	1	1	2	2	1	1	1	2	2	1	1	2	2	1	2	2	1	1	2	2	1
chr01	183962.5	183962.5	I	1	2	1	2	1	2	1	2	1	2	2	1	1	2	2	1	1	1	2	2	1	1	2	2	1	2	2	1	1	2	2	1
chr01	183977	183978	M	1	2	1	2	1	2	1	2	1	2	2	1	1	2	2	1	1	1	2	2	1	1	2	2	1	2	2	1	1	2	2	1
chr01	183988.5	183988.5	I	1	2	1	2	1	2	1	2	1	2	2	1	1	2	2	1	1	1	2	2	1	1	2	2	1	2	2	1	1	2	2	1
chr01	183991	183991	D	1	2	1	2	1	2	1	2	1	2	2	1	1	2	2	1	1	1	2	2	1	1	2	2	1	2	2	1	1	2	2	1
chr01	183994.5	183994.5	I	1	2	1	2	1	2	1	2	1	2	2	1	1	2	2	1	1	1	2	2	1	1	2	2	1	2	2	1	1	2	2	1
chr01	183996	183997	D	1	2	1	2	1	2	1	2	1	2	2	1	1	2	2	1	1	1	2	2	1	1	2	2	1	2	2	1	1	2	2	1
chr01	184003	184003	S	1	2	1	2	1	2	1	2	1	2	2	1	1	2	2	1	1	1	2	2	1	1	2	2	1	2	2	1	1	2	2	1
chr01	184006	184006	S	1	2	1	2	1	2	1	2	1	2	2	1	1	2	2	1	1	1	2	2	1	1	2	2	1	2	2	1	1	2	2	1
chr01	184010	184010	S	1	2	1	2	1	2	1	2	1	2	2	1	1	2	2	1	1	1	2	2	1	1	2	2	1	2	2	1	1	2	2	1
chr01	184015	184015	S	1	2	1	2	1	2	1	2	1	2	2	1	1	2	2	1	1	1	2	2	1	1	2	2	1	2	2	1	1	2	2	1
chr01	184037	184037	S	1	2	1	2	1	2	1	2	1	2	2	1	1	2	2	1	1	1	2	2	1	1	2	2	1	2	2	1	1	2	2	1
chr01	184042.5	184042.5	I	1	2	1	2	1	2	1	2	1	2	2	1	1	2	2	1	1	1	2	2	1	1	2	2	1	2	2	1	1	2	2	1
chr01	184044.5	184044.5	I	1	2	1	2	1	2	1	2	1	2	2	1	1	2	NA	1	1	1	2	2	1	1	2	2	1	2	2	1	1	2	2	1
chr01	184045.5	184045.5	I	1	2	1	2	1	2	1	2	1	2	2	1	1	2	2	1	1	1	2	2	1	1	2	2	1	2	2	1	1	2	2	1
chr01	184047.5	184047.5	I	1	2	1	2	1	2	1	2	1	2	2	1	1	2	2	1	1	1	2	2	1	1	2	2	1	2	2	1	1	2	2	1
chr01	184049	184050	D	1	2	1	2	1	2	1	2	1	2	NA	1	1	2	2	1	1	1	2	2	1	1	2	2	1	2	2	1	1	2	2	1
chr01	184053	184053	D	1	2	1	2	1	2	1	2	1	2	NA	1	1	2	2	1	1	1	2	2	1	1	2	2	1	2	2	1	1	2	2	1
chr01	184055	184059	D	1	2	1	2	1	2	1	2	1	2	2	1	1	2	2	1	1	1	2	2	1	1	2	2	1	2	2	1	1	2	2	1
chr01	184065	184065	S	1	2	1	2	1	2	1	2	1	2	2	1	1	2	2	1	1	1	2	2	1	1	2	2	1	2	2	1	1	2	2	1
chr01	184067	184067	S	1	2	1	2	1	2	1	2	1	2	2	1	1	2	2	1	1	1	2	2	1	1	2	2	1	2	2	1	1	2	2	1
chr01	184074	184074	S	1	2	1	2	1	2	1	2	1	2	2	1	1	2	2	1	1	1	2	2	1	1	2	2	1	2	2	1	1	2	2	1
chr01	184077	184077	S	1	2	1	2	1	2	1	2	1	2	2	1	1	2	2	1	1	1	2	2	1	1	2	2	1	2	2	1	1	2	2	1
chr01	184079	184080	D	1	2	1	2	1	2	1	2	1	2	2	1	1	2	2	1	1	1	2	2	1	1	2	2	1	2	2	1	1	2	2	1
chr01	184082.5	184082.5	I	1	2	1	2	1	2	1	2	1	2	2	1	1	2	2	1	1	1	2	2	1	1	2	2	1	2	2	1	1	2	2	1
chr01	184094	184094	S	1	2	1	2	1	2	1	2	1	2	2	1	1	2	2	1	1	1	2	2	1	1	2	2	1	2	2	1	1	2	2	1
chr01	184106	184106	S	1	2	1	2	1	2	1	2	1	2	2	1	1	2	2	1	1	1	2	2	1	1	2	2	1	2	2	1	1	2	2	1
chr01	184126	184126	S	1	2	1	2	NA	2	1	2	1	2	2	1	1	2	2	1	1	1	2	2	1	1	2	2	1	2	2	1	1	2	2	1
chr01	184141	184141	S	1	2	1	2	1	2	1	2	1	2	2	1	1	2	2	1	1	1	2	2	1	1	2	2	1	2	2	1	1	2	2	1
chr01	184150	184152	D	1	2	1	2	1	2	1	2	1	2	NA	1	1	2	NA	1	1	1	2	2	1	1	2	2	1	2	2	1	1	2	2	1
chr01	184152.5	184152.5	I	1	2	1	2	1	2	1	2	1	2	NA	1	1	2	NA	1	1	1	2	2	1	1	2	2	1	2	2	1	1	2	2	1
chr01	184162	184162	S	1	2	1	2	1	2	1	2	1	2	NA	1	1	2	NA	1	1	1	2	2	1	1	2	2	1	2	NA	1	1	2	2	1
chr01	184165	184165	S	1	2	1	2	1	2	1	2	1	2	NA	1	1	2	NA	1	1	1	2	2	1	1	2	2	1	2	2	1	1	2	2	1
chr01	184171	184171	S	1	2	1	2	1	2	1	2	1	2	NA	1	1	2	2	1	1	1	2	2	1	1	2	2	1	2	2	1	1	2	2	1
chr01	184177	184177	S	1	2	1	2	1	2	1	2	1	2	NA	1	1	2	2	1	1	1	2	2	1	1	2	2	1	2	2	1	1	2	2	1
chr01	184181	184181	D	1	2	1	2	1	2	1	2	1	2	2	1	1	2	2	1	1	1	2	2	1	1	2	2	1	2	2	1	1	2	2	1
chr01	184184.5	184185	M	1	2	1	2	1	2	1	2	1	2	2	1	1	2	2	1	1	1	2	2	1	1	2	2	1	2	2	1	1	2	2	1
chr01	184190	184191	D	1	2	1	2	1	2	1	2	1	2	2	1	1	2	2	1	1	1	2	2	1	1	2	2	1	2	2	1	1	2	2	1
chr01	184192.5	184192.5	I	1	2	1	2	1	2	1	2	1	2	2	1	1	2	2	1	1	1	2	2	1	1	2	2	1	2	2	1	1	2	2	1
chr01	184208	184208	S	1	2	1	2	1	2	1	2	1	2	2	1	1	2	2	1	1	1	2	2	1	1	2	2	1	2	2	1	1	2	2	1
chr01	184229	184229	S	1	2	1	2	1	2	1	2	1	2	2	1	1	2	2	1	1	1	2	2	1	1	2	2	1	2	2	1	1	2	2	1
chr01	184250	184250	S	1	2	1	2	1	2	1	2	1	2	2	1	1	2	2	1	1	1	2	2	1	1	2	2	1	2	2	1	1	2	2	1
chr01	184254.5	184254.5	I	1	2	1	2	1	2	1	2	1	2	2	1	1	2	2	1	1	1	2	2	1	1	2	2	1	2	2	1	1	2	2	1
chr01	184257	184257	D	1	2	1	NA	1	2	1	2	1	2	2	1	1	2	2	1	1	1	2	2	1	1	2	2	1	2	2	1	1	2	2	1
chr01	184267	184267	S	1	2	1	2	1	2	1	2	1	2	2	1	1	2	2	1	1	1	2	2	1	1	2	2	1	2	2	1	1	2	2	1
chr01	184268	184268	S	1	2	1	NA	1	2	1	2	1	2	2	1	1	2	2	1	1	1	2	2	1	1	2	2	1	2	2	1	1	2	2	1
chr01	184274	184274	S	1	2	1	NA	1	2	1	2	1	2	2	1	1	2	2	1	1	1	2	2	1	1	2	2	1	2	2	1	1	2	2	1
chr01	184275	184275	S	1	2	1	2	1	2	1	2	1	2	2	1	1	2	2	1	1	1	2	2	1	1	2	2	1	2	2	1	1	2	2	1
chr01	184279	184279	S	1	2	1	NA	1	2	1	2	1	2	2	1	1	2	2	1	1	1	2	2	1	1	2	2	1	2	2	1	1	2	2	1
chr01	184280	184282	M	1	2	NA	2	1	2	1	2	1	2	2	1	1	2	2	1	1	1	2	2	1	NA	2	2	1	2	2	1	1	2	2	1
chr01	184307	184318	D	1	2	1	2	NA	2	1	2	1	2	NA	1	1	2	NA	1	1	1	2	2	1	1	2	2	1	2	2	1	1	NA	2	NA
chr01	184326.5	184326.5	I	1	2	1	2	1	2	1	2	1	2	2	1	1	2	2	1	1	1	2	2	1	1	2	2	1	2	2	1	1	2	2	1
chr01	184328	184328	D	1	2	1	2	NA	2	1	2	1	2	2	1	1	2	2	1	1	1	2	2	NA	1	2	2	1	2	2	1	1	2	2	NA
chr01	184336	184336	S	1	2	1	2	NA	2	1	2	1	2	2	1	1	2	2	1	1	1	2	2	NA	1	2	2	NA	2	2	1	1	2	2	1
chr01	184341.5	184341.5	I	1	2	1	2	1	2	1	2	1	2	2	1	1	2	2	1	1	1	2	2	1	1	2	2	1	2	2	1	1	2	2	1
chr01	184343	184343	D	1	2	1	2	1	2	1	2	1	2	2	1	1	2	2	1	1	1	2	2	1	1	2	2	1	2	2	1	1	2	2	1
chr01	184345	184345	S	1	2	1	2	1	2	1	2	1	2	2	1	1	2	2	1	1	1	2	2	1	1	2	2	1	2	2	1	1	2	2	1
chr01	184347	184347	S	1	2	1	2	1	2	1	2	1	2	2	1	1	2	2	1	1	1	2	2	1	1	2	2	1	2	2	1	1	2	2	1
chr01	184352	184352	S	1	2	1	2	1	2	1	2	1	2	2	1	1	2	2	1	1	1	2	2	1	1	2	2	1	2	2	1	1	2	2	1
chr01	184360	184360	S	1	2	1	2	1	2	1	2	1	2	2	1	1	2	2	1	1	1	2	2	1	1	2	2	1	2	2	1	1	2	2	1
chr01	184363	184363	S	1	2	1	2	1	2	1	2	1	2	2	1	1	2	2	1	1	1	2	2	1	1	2	2	1	2	2	1	1	2	2	1
chr01	184372	184372	S	1	2	1	2	1	2	1	2	1	2	2	1	1	2	2	1	1	1	2	2	1	1	2	2	1	2	2	1	1	2	2	1
chr01	184390	184390	S	1	2	1	2	1	2	1	2	1	2	2	1	1	2	2	1	1	1	2	2	1	1	2	2	1	2	2	1	1	2	2	1
chr01	184391	184391	S	1	2	1	2	1	2	1	2	1	2	2	1	1	2	2	1	1	1	2	2	1	1	2	2	1	2	2	1	1	2	2	1
chr01	184394	184394	S	1	2	1	2	1	2	1	2	1	2	2	1	1	2	2	1	1	1	2	2	1	1	2	2	1	2	2	1	1	2	2	1
chr01	184412	184412	S	1	2	1	2	1	2	1	2	1	2	NA	1	1	2	2	1	1	1	2	2	1	1	2	2	1	2	2	1	1	2	2	1
chr01	184424	184424	S	1	2	1	2	1	2	1	2	1	2	NA	1	1	2	2	1	1	1	2	2	1	1	2	2	1	2	2	1	1	2	2	1
chr01	184457	184457	S	1	2	1	2	1	2	1	2	1	2	2	1	1	2	2	1	1	1	2	2	1	1	2	2	1	2	2	1	1	2	2	1
chr01	184459	184459	S	1	2	1	2	1	2	1	2	1	2	2	1	1	2	2	1	1	1	2	2	1	1	2	2	1	2	2	1	1	2	2	1
chr01	184475	184475	S	1	2	1	2	1	2	1	2	1	2	2	1	1	2	2	1	1	1	2	2	1	1	2	2	1	2	2	1	1	2	2	1
chr01	184479	184479	S	1	2	1	2	1	2	1	2	1	2	2	1	1	2	2	1	1	1	2	2	1	1	2	2	1	2	2	1	1	2	2	1
chr01	184483	184483	S	1	2	1	2	1	2	1	2	1	2	2	1	1	2	2	1	1	1	2	2	1	1	2	2	1	2	2	1	1	2	2	1
chr01	184486	184486	S	1	2	1	2	1	2	1	2	1	2	2	1	1	2	2	1	1	1	2	2	1	1	2	2	1	2	2	1	1	2	2	1
chr01	184505	184505	S	1	2	1	2	1	2	1	2	1	2	2	1	1	2	2	1	1	1	2	2	1	1	2	2	1	2	2	1	1	2	2	1
chr01	184514	184514	S	1	2	1	2	1	2	1	2	1	2	2	1	1	2	2	1	1	1	2	2	1	1	2	2	1	2	2	1	1	2	2	1
chr01	184516.5	184516.5	I	1	2	1	2	1	2	1	2	1	2	2	1	1	2	2	1	1	1	2	2	1	1	2	2	1	2	2	NA	1	2	2	1
chr01	184519.5	184519.5	I	1	2	1	2	1	2	1	2	1	2	2	1	1	2	2	1	1	1	2	2	1	1	2	2	1	2	2	1	1	2	2	NA
chr01	184523	184528	D	1	2	1	2	1	2	1	2	1	2	2	1	1	2	2	1	1	1	2	2	1	1	2	2	1	2	2	1	1	2	2	1
chr01	184529	184529	S	1	2	1	2	1	2	1	2	1	2	2	1	1	2	2	1	1	1	2	2	1	1	2	2	1	2	2	1	1	2	2	1
chr01	184541	184542	D	1	2	1	2	1	2	1	2	1	2	2	1	1	2	2	1	1	1	2	2	1	1	2	2	1	2	2	1	1	2	2	1
chr01	184544.5	184544.5	I	1	2	1	2	1	2	1	2	1	2	2	1	1	2	2	1	1	1	2	2	1	1	2	2	1	2	2	1	1	2	2	1
chr01	184548.5	184548.5	I	1	2	1	2	1	2	1	2	1	2	2	1	1	2	2	1	1	1	2	2	1	1	2	2	1	2	2	1	1	2	2	1
chr01	184551	184551	S	1	2	1	2	1	2	1	2	1	2	2	1	1	2	2	1	1	1	2	2	1	1	2	2	1	2	2	1	1	2	2	1
chr01	184552.5	184552.5	I	1	2	1	2	1	2	1	2	1	2	2	1	1	2	2	1	1	1	2	2	1	1	2	2	1	2	2	1	1	2	2	1
chr01	184554.5	184554.5	I	1	2	1	2	1	2	1	2	1	2	2	1	1	2	2	1	1	1	2	2	1	1	2	2	1	2	2	1	1	2	2	1
chr01	184559.5	184559.5	I	1	2	1	2	1	2	1	2	1	2	2	1	1	2	2	1	1	1	2	2	1	1	2	2	1	2	2	1	1	2	2	1
chr01	184561	184561	S	1	2	1	2	1	2	1	2	1	2	2	1	1	2	2	1	1	1	2	2	1	1	2	2	1	2	2	1	1	2	2	1
chr01	184565	184566	D	1	2	1	2	1	2	1	2	1	2	2	1	1	2	2	1	1	1	2	2	1	1	2	2	1	2	2	1	1	2	2	1
chr01	184569	184571	D	1	2	1	2	1	2	1	2	1	2	2	1	1	2	2	1	1	1	2	2	1	1	2	2	1	2	2	1	1	2	2	1
chr01	184573	184573	D	1	2	1	2	1	2	1	2	1	2	2	1	1	2	2	1	1	1	2	2	1	1	2	2	1	2	2	1	1	2	2	1
chr01	184576	184580	D	1	2	1	2	1	2	1	2	1	2	2	1	1	2	2	1	1	1	2	2	1	1	2	2	1	2	2	1	1	2	2	1
chr01	184582.5	184582.5	I	1	2	1	2	1	2	1	2	1	2	2	1	1	2	2	1	1	1	2	2	1	1	2	2	1	2	2	1	1	2	2	1
chr01	184586	184586	D	1	2	1	2	1	2	1	2	1	2	NA	1	1	2	2	1	1	1	2	2	1	1	2	2	1	2	2	1	1	2	2	1
chr01	184590	184590	D	1	2	1	2	1	2	1	2	1	2	NA	1	1	2	2	1	1	1	2	2	1	1	2	2	1	2	2	1	1	2	2	1
chr01	184591.5	184591.5	I	1	2	1	2	1	NA	1	2	1	2	NA	1	1	2	2	1	1	1	2	2	1	1	2	2	1	2	2	1	1	2	2	1
chr01	184592.5	184592.5	I	1	2	1	2	1	NA	1	2	1	2	2	1	1	2	2	1	1	1	2	2	1	1	2	2	1	2	2	1	1	2	2	1
chr01	184596	184596	D	1	2	1	2	1	2	1	2	1	2	2	1	1	2	2	1	1	1	2	2	1	1	2	2	1	2	2	1	1	2	2	1
chr01	184597.5	184597.5	I	1	2	1	2	1	NA	1	2	1	2	2	1	1	2	2	1	1	1	2	2	1	1	2	2	1	2	2	1	1	2	2	1
chr01	184601	184607	D	1	2	1	2	1	2	1	2	1	2	2	1	1	2	2	1	1	1	2	2	1	1	2	2	1	2	2	1	1	2	2	1
chr01	184609	184609	S	1	2	1	2	1	2	1	2	1	2	2	1	1	2	2	1	1	1	2	2	1	1	2	2	1	2	2	1	1	2	2	1
chr01	184611.5	184611.5	I	1	2	1	2	1	2	1	2	1	2	2	1	1	2	2	1	1	1	2	2	1	1	2	2	1	2	2	1	1	2	2	1
chr01	184614.5	184614.5	I	1	2	1	2	1	2	1	2	1	2	2	1	NA	2	2	1	1	1	2	2	1	1	2	2	1	2	2	1	1	2	2	1
chr01	184616	184618	M	1	2	1	2	1	2	1	2	1	2	2	1	NA	2	2	1	1	1	2	2	1	1	2	2	1	2	2	1	1	2	2	1
chr01	184621	184621	S	1	2	1	2	1	2	1	2	1	2	2	1	NA	2	2	1	1	1	2	2	1	1	2	2	1	2	2	1	1	2	2	1
chr01	184623	184623	S	1	2	1	2	1	2	1	2	1	2	2	1	1	2	2	1	1	1	2	2	1	1	2	2	1	2	2	1	1	2	2	1
chr01	184624	184624	S	1	2	1	2	1	2	1	2	1	2	2	1	1	2	2	1	1	1	2	2	1	1	2	2	1	2	2	1	1	2	2	1
chr01	184625.5	184625.5	I	1	2	1	2	1	2	1	2	1	2	2	1	1	2	2	1	1	1	2	2	1	1	2	2	1	2	2	1	1	2	2	1
chr01	184627.5	184627.5	I	1	2	1	2	1	2	1	2	NA	2	2	1	1	2	2	1	1	1	2	2	1	1	2	2	1	2	2	1	1	2	2	1
chr01	184633	184633	S	1	2	1	2	1	2	1	2	1	2	2	1	1	2	2	1	1	1	2	2	1	1	2	2	1	2	2	1	1	2	2	1
chr01	184635.5	184635.5	I	1	2	1	2	1	2	1	2	1	2	2	1	1	2	2	1	1	1	2	2	1	1	2	2	1	2	2	1	1	2	2	1
chr01	184636	184636	S	1	2	1	2	1	2	1	2	1	2	2	1	1	2	2	1	1	1	2	2	1	1	2	2	1	2	2	1	1	2	2	1
chr01	184638	184639	D	1	2	1	2	1	2	1	2	1	2	2	1	1	2	2	1	1	1	2	2	1	1	2	2	1	2	2	1	1	2	2	1
chr01	184641.5	184641.5	I	1	2	1	2	1	2	1	2	1	2	2	1	1	2	2	1	1	1	2	2	1	1	2	2	1	2	2	1	1	2	2	1
chr01	184651.5	184652.5	M	1	2	1	2	1	2	1	2	1	2	2	1	1	2	2	1	1	1	2	2	1	1	2	2	1	2	2	1	1	2	2	1
chr01	184656	184657	D	1	2	1	2	1	2	1	2	1	2	2	1	1	2	2	1	1	1	2	2	1	1	2	2	1	2	2	1	1	2	2	1
chr01	184661	184661	S	1	2	1	2	1	2	1	2	1	2	2	1	1	2	2	1	1	1	2	2	1	1	2	2	1	2	2	1	1	2	2	1
chr01	184662.5	184662.5	I	1	2	1	2	1	2	1	2	1	2	2	1	1	2	2	1	1	1	2	2	1	1	2	2	1	2	2	1	1	2	2	1
chr01	184664	184666.5	M	1	2	1	2	1	2	1	2	1	2	2	1	1	2	2	1	1	1	2	2	1	1	2	2	1	2	2	1	1	2	2	1
chr01	184670	184673	D	1	2	1	2	1	2	1	2	1	2	2	1	1	2	2	1	1	1	2	2	1	1	2	2	1	2	2	1	1	NA	2	1
chr01	184676.5	184676.5	I	1	2	1	2	1	2	1	2	1	2	2	1	1	2	2	1	1	1	2	2	1	1	2	2	1	2	2	1	1	2	2	1
chr01	184680.5	184680.5	I	1	2	1	2	1	2	1	2	1	2	2	1	1	2	2	1	1	1	2	2	1	1	2	2	1	2	2	1	1	2	2	1
chr01	184682.5	184682.5	I	1	2	1	2	1	2	1	2	1	2	2	1	1	2	2	1	1	1	2	2	1	1	2	2	1	2	2	1	1	NA	2	1
chr01	184684.5	184684.5	I	1	2	1	2	1	2	1	2	1	2	2	1	1	2	2	1	1	1	2	2	1	1	2	2	1	2	2	1	1	2	2	1
chr01	184686.5	184686.5	I	1	2	1	2	1	2	1	2	1	2	2	1	1	2	2	1	1	1	2	2	1	1	2	2	1	2	2	1	1	2	2	1
chr01	184687	184687	S	1	2	1	2	1	2	1	2	1	2	2	1	1	2	2	1	1	1	2	2	1	1	2	2	1	2	2	1	1	2	2	1
chr01	184690	184690	D	1	2	1	2	1	2	1	2	1	2	2	1	1	2	2	1	1	1	2	2	1	1	2	2	1	2	2	1	1	2	2	1
chr01	184692	184692	S	1	2	1	2	1	2	1	2	1	2	2	1	1	2	2	1	1	1	2	2	1	1	2	2	1	2	2	1	1	2	2	1
chr01	184696.5	184696.5	I	1	2	1	2	1	2	1	2	1	2	2	1	1	2	2	1	1	1	2	2	1	1	2	2	1	2	2	1	1	2	2	1
chr01	184698	184698	S	1	2	1	2	1	2	1	2	1	2	2	1	1	2	2	1	1	1	2	2	1	1	2	2	1	2	2	1	1	2	2	1
chr01	184699.5	184699.5	I	1	2	1	2	1	2	1	2	1	2	2	1	1	2	2	1	1	1	2	2	1	1	2	2	1	2	2	1	1	2	2	1
chr01	184702	184702	S	1	2	1	2	1	2	1	2	1	2	2	1	1	2	2	1	1	1	2	2	1	1	2	2	1	2	2	1	1	2	2	1
chr01	184707	184708	D	1	2	1	2	1	2	1	2	1	2	2	1	1	2	2	1	1	1	2	2	1	1	2	2	1	2	2	1	1	2	2	1
chr01	184710	184714	D	1	2	1	2	1	2	1	2	1	2	2	1	1	2	2	1	1	1	2	2	1	1	2	2	1	2	2	1	1	2	2	1
chr01	184715	184715	S	1	2	1	2	1	2	1	2	1	2	2	1	1	2	2	1	1	1	2	2	1	1	2	2	1	2	2	1	1	2	2	1
chr01	184718	184718	S	1	2	1	2	1	2	1	2	1	2	2	1	1	2	2	1	1	1	2	2	1	1	2	2	1	2	2	1	1	2	2	1
chr01	184725	184725	S	1	2	1	2	1	2	1	2	1	2	2	1	1	2	2	1	1	1	2	2	1	1	2	2	1	2	2	1	1	2	2	1
chr01	184729	184729	S	1	2	1	2	1	2	1	2	1	2	2	1	1	2	2	1	1	1	2	2	1	1	2	2	1	2	2	1	1	2	2	1
chr01	184733	184733	S	1	2	1	2	1	2	1	2	1	2	2	1	1	2	2	1	1	1	2	2	1	1	2	2	1	2	2	1	1	2	2	1
chr01	184735	184735	S	1	2	1	2	1	2	1	2	1	2	2	1	1	2	2	1	1	1	2	2	1	1	2	2	1	2	2	1	1	2	2	1
chr01	184738	184739	M	1	2	1	2	1	2	1	2	1	2	2	1	1	2	2	1	1	1	2	2	1	1	2	2	1	2	2	1	1	2	2	1
chr01	184744	184744	S	1	2	1	2	1	2	1	2	1	2	2	1	1	2	2	1	1	1	2	2	1	1	2	2	1	2	2	1	1	2	2	1
chr01	184745.5	184745.5	I	1	2	1	2	1	2	1	2	1	2	2	1	1	2	2	1	1	1	2	2	1	1	2	2	1	2	2	1	1	2	2	1
chr01	184747	184747	S	1	2	1	2	1	2	1	2	1	2	2	1	1	2	2	1	1	1	2	2	1	1	2	2	1	2	2	1	1	2	2	1
chr01	184753	184753	D	1	2	1	2	1	2	1	2	1	2	2	1	1	2	2	1	1	1	2	2	1	1	2	2	1	2	2	1	1	2	2	1
chr01	184756	184756	D	1	2	1	2	1	2	1	2	1	2	2	1	1	2	2	1	1	1	2	2	1	1	2	2	1	2	2	1	1	2	2	1
chr01	184758	184758	S	1	2	1	2	1	2	1	2	1	2	2	1	1	2	2	1	1	1	2	2	1	1	2	2	1	2	2	1	1	2	2	1
chr01	184761	184761	D	1	2	1	2	1	2	1	2	1	2	2	1	1	2	2	1	1	1	2	2	1	1	2	2	1	2	2	1	1	2	2	1
chr01	184771	184771	D	1	2	1	2	1	2	1	2	1	2	2	1	1	2	2	1	1	1	2	2	1	1	2	2	1	2	2	1	1	2	2	1
chr01	184773.5	184773.5	I	1	2	1	2	1	2	1	2	1	2	2	1	1	2	2	1	1	1	2	2	1	1	2	2	1	2	2	1	1	2	2	1
chr01	184775	184775	S	1	2	1	2	1	2	1	2	1	2	2	1	1	2	2	1	1	1	2	2	1	1	2	2	1	2	2	1	1	2	2	1
chr01	184784	184784	D	1	2	1	2	1	2	1	2	1	2	2	1	1	2	2	1	1	1	2	2	1	1	2	2	1	2	2	1	1	2	2	1
chr01	184788	184790	M	1	2	1	2	1	2	1	2	1	2	2	1	1	2	2	1	1	1	2	2	1	1	2	2	1	2	2	1	1	2	2	1
chr01	184793.5	184793.5	I	1	2	1	2	1	2	1	2	1	2	2	1	1	2	2	1	1	1	2	2	1	1	2	2	1	2	2	1	1	2	2	1
chr01	184794.5	184794.5	I	1	2	1	2	1	2	1	2	1	2	2	1	1	2	2	1	1	1	2	2	1	1	2	2	1	2	2	1	1	2	2	1
chr01	184795.5	184795.5	I	1	2	1	2	1	2	1	2	1	2	2	1	1	2	2	1	1	1	2	2	1	1	2	2	1	2	2	1	1	2	2	1
chr01	184798	184799	D	1	2	1	2	1	2	1	2	1	2	2	1	1	2	2	1	1	1	2	2	1	1	2	2	1	2	2	1	1	2	2	1
chr01	184800.5	184800.5	I	1	2	1	2	1	2	1	2	1	2	2	1	1	2	2	1	1	1	2	2	1	1	2	2	1	2	2	1	1	2	2	1
chr01	184802	184802	S	1	2	1	2	1	2	1	2	1	2	2	1	1	2	2	1	1	1	2	2	1	1	2	2	1	2	2	1	1	2	2	1
chr01	184803.5	184803.5	I	1	2	1	2	1	2	1	2	1	2	2	1	1	2	2	1	1	1	2	2	1	1	2	2	1	2	2	1	1	2	2	1
chr01	184808.5	184808.5	I	1	2	1	2	1	2	1	2	1	2	2	1	1	2	2	1	1	1	2	2	1	1	2	2	1	2	2	1	1	2	2	1
chr01	184812.5	184812.5	I	1	NA	1	2	1	2	1	2	1	2	2	1	1	2	2	1	1	1	2	2	1	1	NA	NA	1	2	2	1	1	2	2	1
chr01	184813.5	184813.5	I	1	2	1	2	1	2	1	2	1	2	2	1	1	2	2	1	1	1	2	2	1	1	NA	NA	1	2	2	1	1	2	2	1
chr01	184814.5	184814.5	I	1	2	1	2	1	2	1	2	1	2	2	1	1	2	2	1	1	1	2	2	1	1	2	2	1	2	2	1	1	2	2	1
chr01	184817.5	184817.5	I	1	2	1	2	1	2	1	2	1	2	2	1	1	2	2	1	1	1	2	2	1	1	2	2	1	2	2	1	1	2	2	1
chr01	184819.5	184819.5	I	1	2	1	2	1	2	1	2	1	2	2	1	1	2	2	1	1	1	2	2	1	1	2	2	1	2	2	1	1	2	2	1
chr01	184823	184827	D	1	2	1	2	1	2	1	2	1	2	2	1	1	2	2	1	1	1	2	2	1	1	2	2	1	2	2	1	1	2	2	1
chr01	184831	184832	D	1	2	1	2	1	2	1	2	1	2	2	1	1	2	2	1	1	1	2	2	1	1	2	2	1	2	2	1	1	2	2	1
chr01	184833	184833	S	1	2	1	2	1	2	1	2	1	2	2	1	1	2	2	1	1	1	2	2	1	1	2	2	1	2	2	1	1	2	2	1
chr01	184840.5	184840.5	I	1	2	1	2	1	2	1	2	1	2	2	1	1	2	2	1	1	1	2	2	1	1	2	2	1	2	2	1	1	2	2	1
chr01	184842	184842	D	1	2	1	2	1	2	1	2	1	2	2	1	1	2	2	1	1	1	2	2	1	1	2	2	1	2	2	1	1	2	2	1
chr01	184849.5	184849.5	I	1	2	1	2	1	2	1	2	1	2	2	1	1	2	2	1	1	1	2	2	1	1	2	2	1	2	2	1	1	2	2	1
chr01	184852	184852	D	1	2	1	2	1	2	1	2	1	2	2	1	1	2	2	1	1	1	2	2	1	1	2	2	1	2	2	1	1	2	2	1
chr01	184853.5	184853.5	I	1	2	1	2	1	2	1	2	1	2	2	1	1	2	2	1	1	1	2	2	1	1	2	2	1	2	2	1	1	2	2	1
chr01	184858	184859	D	1	2	1	2	1	2	1	2	1	2	2	1	1	2	2	1	1	1	2	2	1	1	2	2	1	2	2	1	1	2	2	1
chr01	184860.5	184860.5	I	1	2	1	2	1	2	1	2	1	2	2	1	1	2	2	1	1	1	2	2	1	1	2	2	1	2	2	1	1	2	2	1
chr01	184863	184863	D	1	2	1	2	1	2	1	2	1	2	2	1	1	2	2	1	1	1	2	2	1	1	2	2	1	2	2	1	1	2	2	1
chr01	184867	184868	D	1	2	1	2	1	2	1	2	1	2	2	1	1	2	2	1	1	1	2	2	1	1	2	2	1	2	2	1	1	2	2	1
chr01	184870.5	184870.5	I	1	2	1	2	1	2	1	2	1	2	2	1	1	2	2	1	1	1	2	2	1	1	2	2	1	2	2	1	1	2	2	1
chr01	184874	184874	D	1	2	1	2	1	2	1	2	1	2	2	1	1	2	2	1	1	1	2	2	1	1	2	2	1	2	2	1	1	2	2	1
chr01	184875.5	184875.5	I	1	2	1	2	1	2	1	2	1	2	2	1	1	2	2	1	1	1	2	2	1	1	2	2	1	2	2	1	1	2	2	1
chr01	184876.5	184876.5	I	1	2	1	2	1	2	1	2	1	2	2	1	1	2	2	1	1	1	2	2	1	1	2	2	1	2	2	1	1	2	2	1
chr01	184877.5	184877.5	I	1	2	1	2	1	2	1	2	1	2	2	1	1	2	2	1	1	1	2	2	1	1	2	2	1	2	2	1	1	2	2	1
chr01	184883	184883	D	1	2	1	2	1	2	1	2	1	2	2	1	1	2	2	1	1	1	2	2	1	1	2	2	1	2	2	1	1	2	2	1
chr01	184884	184884	S	1	2	1	2	1	2	1	2	1	2	2	1	1	2	2	1	1	1	2	2	1	1	2	2	1	2	2	1	1	2	2	1
chr01	184889	184889	S	1	2	1	2	1	2	1	2	1	2	2	1	1	2	2	1	1	1	2	2	1	1	2	2	1	2	2	1	1	2	2	1
chr01	184895	184895	S	1	2	1	2	1	2	1	2	1	2	2	1	1	2	2	1	1	1	2	2	1	1	2	2	1	2	2	1	1	2	2	1
chr01	184898	184898	S	1	2	1	2	1	2	1	2	1	2	2	1	1	2	2	1	1	1	2	2	1	1	2	2	1	2	2	1	1	2	2	1
chr01	184901	184901	S	1	2	1	2	1	2	1	2	1	2	2	1	1	2	2	1	1	1	2	2	1	1	2	2	1	2	2	1	1	2	2	1
chr01	184908	184910	D	1	2	1	2	1	2	1	2	1	2	2	1	1	2	2	1	1	1	2	2	1	1	2	2	1	2	2	1	1	2	2	1
chr01	184913.5	184913.5	I	1	2	1	2	1	2	1	2	1	2	2	1	1	2	2	1	1	1	2	2	1	1	2	2	1	2	2	1	1	2	2	1
chr01	184918	184918	S	1	2	1	2	1	2	1	2	1	2	2	1	1	2	2	1	1	1	2	2	1	1	2	2	1	2	2	1	1	2	2	1
chr01	184920.5	184920.5	I	1	2	1	2	1	2	1	2	1	2	2	1	1	2	2	1	1	1	2	2	1	1	2	2	1	2	2	1	1	2	2	1
chr01	184927	184927	S	1	2	1	2	1	2	1	2	1	2	2	1	1	2	2	1	1	1	2	2	1	1	2	2	1	2	2	1	1	2	2	1
chr01	184931	184931	D	1	2	1	2	1	2	1	2	1	2	2	1	1	2	2	1	1	1	2	2	1	1	2	2	1	2	2	1	1	2	2	1
chr01	184932.5	184933	M	1	2	1	2	1	2	1	2	1	2	2	1	1	2	2	1	1	1	2	2	1	1	2	2	1	2	2	1	1	2	2	1
chr01	184941	184941	S	1	2	1	2	1	2	1	2	1	2	2	1	1	2	2	1	1	1	2	2	1	1	2	2	1	2	2	1	1	2	2	1
chr01	184948	184948	S	1	2	1	2	1	2	1	2	1	2	2	1	1	2	2	1	1	1	2	2	1	1	2	2	1	2	2	1	1	2	2	1
chr01	184957	184957	S	1	2	1	2	1	2	1	2	1	2	2	1	1	2	2	1	1	1	2	2	1	1	2	2	1	2	2	1	1	2	2	1
chr01	184960	184960	S	1	2	1	2	1	2	1	2	1	2	2	1	1	2	2	1	1	1	2	2	1	1	2	2	1	2	2	1	1	2	2	1
chr01	184968	184968	S	1	2	1	2	1	2	1	2	1	2	2	1	1	2	2	1	1	1	2	2	1	1	2	2	1	2	2	1	1	2	2	1
chr01	184973	184974	M	1	2	1	2	1	2	1	2	1	2	2	1	1	2	2	1	1	1	2	2	1	1	2	2	1	2	2	1	1	2	2	1
chr01	184976	184976	S	1	2	1	2	1	2	1	2	1	2	2	1	1	2	2	1	1	1	2	2	1	1	2	2	1	2	2	1	1	2	2	1
chr01	184978.5	184978.5	I	1	2	1	2	1	2	1	2	1	2	2	1	1	2	2	1	1	1	2	2	1	1	2	2	1	2	2	1	1	2	2	1
chr01	184983	184983	S	1	2	1	2	1	2	1	2	1	2	2	1	1	2	2	1	1	1	2	2	1	1	2	2	1	2	2	1	1	2	2	1
chr01	184989	184989	S	1	2	1	2	1	2	1	2	1	2	2	1	1	2	2	1	1	1	2	2	1	1	2	2	1	2	2	1	1	2	2	1
chr01	184994	184994	S	1	2	1	2	1	2	1	2	1	2	2	1	1	2	2	1	1	1	2	2	1	1	2	2	1	2	2	1	1	2	2	1
chr01	185004.5	185004.5	I	1	2	1	2	1	2	1	2	1	2	2	1	1	2	2	1	1	1	2	2	1	1	2	2	1	2	2	1	1	2	2	1
chr01	185008	185009	D	1	2	1	2	1	2	1	2	1	2	2	1	1	2	2	1	1	1	2	2	1	1	2	2	1	2	2	1	1	2	2	1
chr01	185011	185011	S	1	2	1	2	1	2	1	2	1	2	2	1	1	2	2	1	1	1	2	2	1	1	2	2	1	2	2	1	1	2	2	1
chr01	185014	185014	S	1	2	1	2	1	2	1	2	1	2	2	1	1	2	2	1	1	1	2	2	1	1	2	2	1	2	2	1	1	2	2	1
chr01	185019	185019	S	1	2	1	2	1	2	1	2	1	2	2	1	1	2	2	1	1	1	2	2	1	1	2	2	1	2	2	1	1	2	2	1
chr01	185020	185020	S	1	2	1	2	1	2	1	2	1	2	2	1	1	2	2	1	1	1	2	2	1	1	2	2	1	2	2	1	1	2	2	1
chr01	185026	185026	S	1	2	1	2	1	2	1	2	1	2	2	1	1	2	2	1	1	1	2	2	1	1	2	2	1	2	2	1	1	2	2	1
chr01	185030.5	185030.5	I	1	2	1	2	1	2	1	2	1	2	2	1	1	2	2	1	1	1	2	2	1	1	2	2	1	2	2	1	1	2	2	1
chr01	185034	185037	D	1	2	1	2	1	2	1	2	1	2	2	1	1	2	2	1	1	1	2	2	1	1	2	2	1	2	2	1	1	2	2	1
chr01	185045	185046.5	M	1	2	1	2	1	2	1	2	1	2	2	1	1	2	2	1	1	1	2	2	1	1	2	2	1	2	2	1	1	2	2	1
chr01	185048	185048	D	1	2	1	2	1	2	1	2	1	2	2	1	1	2	2	1	1	1	2	2	1	1	2	2	1	2	2	1	1	2	2	1
chr01	185051	185052	D	1	2	1	2	1	2	1	2	1	2	2	1	1	2	2	1	1	1	2	2	1	1	2	2	1	2	2	1	1	2	2	1
chr01	185054	185054	D	1	2	1	2	1	2	1	2	1	2	2	1	1	2	2	1	1	1	2	2	1	1	2	2	1	2	2	1	1	2	2	1
chr01	185056	185057	D	1	2	1	2	1	2	1	2	1	2	2	1	1	2	2	1	1	1	2	2	1	1	2	2	1	2	2	1	1	2	2	1
chr01	185059	185059	S	1	2	1	2	1	2	1	2	1	2	2	1	1	2	2	1	1	1	2	2	1	1	2	2	1	2	2	1	1	2	2	1
chr01	185061.5	185061.5	I	1	2	1	2	1	2	1	2	1	2	2	1	1	2	2	1	1	1	2	2	1	1	2	2	1	2	2	1	1	2	2	1
chr01	185067.5	185067.5	I	1	2	1	2	1	2	1	2	1	2	2	1	1	2	2	1	1	1	2	2	1	1	2	2	1	2	2	1	1	2	2	1
chr01	185068	185068	S	1	2	1	2	1	2	1	2	1	2	2	1	1	2	2	1	1	1	2	2	1	1	2	2	1	2	2	1	1	2	2	1
chr01	185072.5	185072.5	I	1	2	1	2	1	2	1	2	1	2	2	1	1	2	2	1	1	1	2	2	1	1	2	2	1	2	2	1	1	2	2	1
chr01	185073.5	185073.5	I	1	2	1	2	1	2	1	2	1	2	2	1	1	2	2	1	1	1	2	2	1	1	2	2	1	2	2	1	1	2	2	1
chr01	185075.5	185077	M	1	2	1	2	1	2	1	2	1	2	2	1	1	2	2	1	1	1	2	2	1	1	2	2	1	2	2	1	1	2	2	1
chr01	185081	185084	D	1	2	1	2	1	2	1	2	1	2	2	1	1	2	2	1	1	1	2	2	1	1	2	2	1	2	2	1	1	2	2	1
chr01	185090	185090	D	1	2	1	2	1	2	1	2	1	2	2	1	1	2	2	1	1	1	2	2	1	1	2	2	1	2	2	1	1	2	2	1
chr01	185097	185098	D	1	2	1	2	1	2	1	2	1	2	2	1	1	2	2	1	1	1	2	2	1	1	2	2	1	2	2	1	1	2	2	1
chr01	185099.5	185099.5	I	1	2	1	2	1	2	1	2	1	2	2	1	1	2	2	1	1	1	2	2	1	1	2	2	1	2	2	1	1	2	2	1
chr01	185101	185104	D	1	2	1	2	1	2	1	2	1	2	2	1	1	2	2	1	1	1	2	2	1	1	2	2	1	2	2	1	1	2	2	1
chr01	185106.5	185106.5	I	1	2	1	2	1	2	1	2	1	2	2	1	1	2	2	1	1	1	2	2	1	1	2	2	1	2	2	1	1	2	2	1
chr01	185108.5	185108.5	I	1	2	1	2	1	2	1	2	1	2	2	1	1	2	2	1	1	1	2	2	1	1	2	2	1	2	2	1	1	2	2	1
chr01	185109.5	185109.5	I	1	2	1	2	1	2	1	2	1	2	2	1	1	2	2	1	1	1	2	2	1	1	2	2	1	2	2	1	1	2	2	1
chr01	185113	185113	S	1	2	1	2	1	2	1	2	1	2	2	1	1	2	2	1	1	1	2	2	1	1	2	2	1	2	2	1	1	2	2	1
chr01	185114.5	185114.5	I	1	2	1	2	1	2	1	2	1	2	2	1	1	2	2	1	1	1	2	2	1	1	2	2	1	2	2	1	1	2	2	1
chr01	185117.5	185117.5	I	1	2	1	2	1	2	1	2	1	2	2	1	1	2	2	1	1	1	2	2	1	1	2	2	1	2	2	1	1	2	2	1
chr01	185123	185123	S	1	2	1	2	1	2	1	2	1	2	2	1	1	2	2	1	1	1	2	2	1	1	2	2	1	2	2	1	1	2	2	1
chr01	185125.5	185125.5	I	1	2	1	2	1	2	1	2	1	2	2	1	1	2	2	1	1	1	2	2	1	1	2	2	1	2	2	1	1	2	2	1
chr01	185127	185129	D	1	2	1	2	1	2	1	2	1	2	2	1	1	2	2	1	1	1	2	2	1	1	2	2	1	2	2	1	1	2	2	1
chr01	185132.5	185132.5	I	1	2	1	2	1	2	1	2	1	2	2	1	1	2	2	1	1	1	2	2	1	1	2	2	1	2	2	1	1	2	2	1
chr01	185134.5	185134.5	I	1	2	1	2	1	2	1	2	1	2	2	1	1	2	2	1	1	1	2	2	1	1	2	2	1	2	2	1	1	2	2	1
chr01	185137	185140	D	1	2	1	2	1	2	1	2	1	2	2	1	1	2	2	1	1	1	2	2	1	1	2	2	1	2	2	1	1	2	2	1
chr01	185140.5	185140.5	I	1	2	1	2	1	2	1	2	1	2	2	1	1	2	2	1	1	1	2	2	1	1	2	2	1	2	2	1	1	2	2	1
chr01	185143	185144	D	1	2	1	2	1	2	1	2	1	2	2	1	1	2	2	1	1	1	2	2	1	1	2	2	1	2	2	1	1	2	2	1
chr01	185152.5	185152.5	I	1	2	1	2	1	2	1	2	1	2	2	1	1	2	2	1	1	1	2	2	1	1	2	2	1	2	2	1	1	2	2	1
chr01	185154	185154	D	1	2	1	2	1	2	1	2	1	2	2	1	1	2	2	1	1	1	2	2	1	1	2	2	1	2	2	1	1	2	2	1
chr01	185156	185158	M	1	2	1	2	1	2	1	2	1	2	2	1	1	2	2	1	1	1	2	2	1	1	2	2	1	2	2	1	1	2	2	1
chr01	185162	185163	D	1	2	1	2	NA	2	1	2	1	2	2	1	1	2	NA	1	1	1	2	2	1	1	2	2	1	2	2	1	1	2	2	1
chr01	185165	185165	S	1	2	1	2	NA	2	1	2	1	2	2	1	1	2	NA	1	1	1	2	2	1	1	2	2	1	2	2	1	1	2	2	1
chr01	185166	185166	S	1	2	1	2	NA	2	1	2	1	2	2	1	1	2	NA	1	1	1	2	2	1	1	2	2	1	2	2	1	1	2	2	1
chr01	185170	185170	D	1	2	1	2	NA	2	1	2	1	2	2	1	1	2	NA	1	1	1	2	2	1	1	2	2	1	2	2	1	1	2	2	1
chr01	185172	185172	D	1	2	1	2	NA	2	1	2	1	2	2	1	1	2	NA	1	1	1	2	2	1	1	2	2	1	2	2	1	1	2	2	1
chr01	185173.5	185173.5	I	1	2	1	2	1	2	1	2	1	2	NA	1	1	2	NA	1	1	1	2	2	1	1	2	2	1	2	2	1	1	2	2	1
chr01	185177	185178	D	1	2	1	2	1	2	1	2	1	2	NA	1	1	2	NA	1	1	1	2	2	1	1	2	2	1	2	NA	1	1	NA	2	1
chr01	185179	185179	S	1	2	1	2	1	2	1	2	1	2	NA	1	1	2	NA	1	1	1	2	2	1	1	2	2	1	NA	2	1	1	2	2	1
chr01	185183	185183	S	1	2	1	2	1	2	1	2	1	2	NA	1	1	2	NA	NA	1	1	2	2	1	1	2	2	1	NA	NA	1	1	2	2	1
chr01	185190	185190	S	1	2	1	2	1	2	1	2	1	2	NA	1	1	2	2	1	1	1	2	2	1	1	2	2	1	2	2	1	1	2	2	1
chr01	185192	185194	M	1	2	1	2	1	2	1	2	1	2	NA	1	1	2	NA	1	1	1	2	2	1	1	2	2	1	NA	2	1	1	2	2	1
chr01	185197	185197	S	1	2	1	2	1	2	1	2	1	2	2	1	1	2	NA	1	1	1	2	2	1	1	2	2	1	2	2	1	1	2	2	1
chr01	185200	185200	S	1	2	1	2	1	2	1	2	1	2	2	1	1	2	2	1	1	1	2	2	1	1	2	2	1	2	2	1	1	2	2	1
chr01	185204.5	185204.5	I	1	2	1	2	1	2	1	2	1	2	2	1	1	2	2	1	1	1	2	2	1	1	2	2	1	2	2	1	1	2	2	1
chr01	185208	185208	D	1	2	1	2	1	2	1	2	1	2	2	1	1	2	2	1	1	1	2	2	1	1	2	2	1	2	2	1	1	2	2	1
chr01	185211	185212	D	1	2	1	2	1	2	1	2	1	2	2	1	1	2	2	1	1	1	2	2	1	1	2	2	1	2	2	1	1	2	2	1
chr01	185215	185215	S	1	2	1	2	1	2	1	2	1	2	2	1	1	2	2	1	1	1	2	2	1	1	2	2	1	2	2	1	1	2	2	1
chr01	185218.5	185218.5	I	1	2	1	2	1	2	1	2	1	2	2	1	1	2	2	1	1	1	2	2	1	1	2	2	1	2	2	1	1	2	2	1
chr01	185221.5	185221.5	I	1	2	1	2	1	2	1	2	1	2	2	1	1	2	2	1	1	1	2	2	1	1	2	2	1	2	2	1	1	2	2	1
chr01	185230	185230	S	1	2	1	2	1	2	1	2	1	2	2	1	1	2	2	1	1	1	2	2	1	1	2	2	1	2	2	1	1	2	2	1
chr01	185237	185237	D	1	2	1	2	1	2	1	2	1	2	2	1	1	2	2	1	1	1	2	2	1	1	2	2	1	2	2	1	1	2	2	1
chr01	185240	185240	S	1	2	1	2	1	2	1	2	1	2	2	1	1	2	2	1	1	1	2	2	1	1	2	2	1	2	2	1	1	2	2	1
chr01	185243	185248	D	1	2	1	2	1	2	1	2	1	2	2	1	1	2	2	1	1	1	2	2	1	1	2	2	1	2	2	1	1	2	2	1
chr01	185250.5	185250.5	I	1	2	1	2	1	2	1	2	1	2	2	1	1	2	2	1	1	1	2	2	1	1	2	2	1	2	2	1	1	2	2	1
chr01	185252.5	185252.5	I	1	2	1	2	1	2	1	2	1	2	2	1	1	2	2	1	1	1	2	2	1	1	2	2	1	2	2	1	1	2	2	1
chr01	185258.5	185258.5	I	1	2	1	2	1	2	1	2	1	2	2	1	1	2	2	1	1	1	2	2	1	1	2	2	1	2	2	1	1	2	2	1
chr01	185260.5	185260.5	I	1	2	1	2	1	2	1	2	1	2	2	1	1	2	2	1	1	1	2	2	1	1	2	2	1	2	2	1	1	2	2	1
chr01	185262.5	185262.5	I	1	2	1	2	1	2	1	2	1	2	2	1	1	2	2	1	1	1	2	2	1	1	2	2	1	2	2	1	1	2	2	1
chr01	185264	185264	D	1	2	1	2	1	2	1	2	1	2	2	1	1	2	2	1	1	1	2	2	1	1	2	2	1	2	2	1	1	2	2	1
chr01	185266	185266	D	1	2	1	2	1	2	1	2	1	2	2	1	1	2	2	1	1	1	2	2	1	1	2	2	1	2	2	1	1	2	2	1
chr01	185272	185272	S	1	2	1	2	1	2	1	2	1	2	2	1	1	2	2	1	1	1	2	2	1	1	2	2	1	2	2	1	1	2	2	1
chr01	185281	185281	D	1	2	1	2	1	2	1	2	1	2	2	1	1	2	2	1	1	1	2	2	1	1	2	2	1	2	2	1	1	2	2	1
chr01	185283	185283	S	1	2	1	2	1	2	1	2	1	2	2	1	1	NA	2	1	1	1	2	2	1	1	2	2	1	2	2	1	1	2	2	1
chr01	185288	185290	D	1	2	1	2	1	2	1	2	1	2	NA	1	1	2	2	1	1	1	2	2	1	1	2	2	1	2	2	1	1	2	2	1
chr01	185292.5	185292.5	I	1	2	1	2	1	2	1	2	1	2	2	1	1	2	2	1	1	1	2	2	1	1	2	2	1	2	2	1	1	2	2	1
chr01	185294	185294	S	1	2	1	2	1	2	1	2	1	2	NA	1	1	2	2	1	1	1	2	2	1	1	2	2	1	2	2	1	1	2	2	1
chr01	185297	185297	S	1	2	1	2	1	2	1	2	1	2	2	1	1	2	2	1	1	1	2	2	1	1	2	2	1	2	2	1	1	2	2	1
chr01	185300.5	185300.5	I	1	2	1	2	1	2	1	2	1	2	2	1	1	2	2	1	1	1	2	2	1	1	2	2	1	2	2	1	1	2	2	1
chr01	185309	185309	S	1	2	1	2	1	2	1	2	1	2	2	1	1	2	2	1	1	1	2	2	1	1	2	2	1	2	2	1	1	2	2	1
chr01	185312	185312	D	1	2	1	2	1	2	1	2	1	2	2	1	1	2	2	1	1	1	2	2	1	NA	2	2	1	2	2	1	1	2	2	1
chr01	185317	185317	S	1	2	1	2	1	2	1	2	1	NA	2	1	1	2	2	1	1	1	2	2	1	NA	2	2	1	2	2	1	1	2	2	1
chr01	185322.5	185322.5	I	1	2	1	2	1	2	1	2	1	2	2	1	1	2	2	1	1	1	2	2	1	NA	2	2	1	2	2	1	1	2	2	1
chr01	185326	185326	D	1	2	1	2	1	2	1	2	1	2	2	1	1	2	2	1	1	1	2	2	1	NA	2	2	1	2	2	1	1	2	2	1
chr01	185329	185329	S	1	2	1	2	1	2	1	2	1	2	2	1	1	2	2	1	1	1	2	2	1	1	2	2	1	2	2	1	1	2	2	1
chr01	185332	185332	S	1	2	1	2	1	2	1	2	1	2	2	1	1	2	2	1	1	1	2	2	1	1	NA	2	1	2	2	1	1	2	2	1
chr01	185334.5	185334.5	I	1	2	1	2	1	2	1	2	1	2	2	1	1	2	2	1	1	1	2	2	1	1	NA	2	1	2	2	1	1	2	2	1
chr01	185335	185335	S	1	2	1	2	1	2	1	2	1	2	2	1	1	2	2	1	1	1	2	2	1	1	NA	2	1	2	2	1	1	2	2	1
chr01	185338	185338	D	1	2	1	2	1	2	1	2	1	2	2	1	1	2	2	1	1	1	2	2	1	1	NA	2	1	2	2	1	1	2	2	1
chr01	185341	185341	S	1	2	1	2	1	2	1	2	1	2	2	1	1	2	2	1	1	1	2	2	1	1	2	2	1	2	2	1	1	2	2	1
chr01	185343	185343	S	1	2	1	2	1	2	1	2	1	2	2	1	1	2	2	1	1	1	2	2	1	1	2	2	1	2	2	1	1	2	2	1
chr01	185347	185347	S	1	2	1	2	1	2	1	2	1	2	2	1	1	2	2	1	1	1	2	2	1	1	2	2	1	2	2	1	1	2	2	1
chr01	185357.5	185357.5	I	1	2	1	2	1	2	1	2	1	2	2	1	1	2	2	1	1	1	2	2	1	1	2	2	1	2	2	1	1	2	2	1
chr01	185358.5	185358.5	I	1	2	1	2	1	2	1	2	1	2	2	1	1	2	2	1	1	1	2	2	1	1	2	2	1	2	2	1	1	2	2	1
chr01	185360	185362	M	1	2	1	2	1	2	1	2	1	2	2	1	1	2	2	1	1	1	2	2	1	1	2	2	1	2	2	1	1	2	2	1
chr01	185368	185369.5	M	1	2	1	2	1	2	1	2	1	2	2	1	1	2	2	1	1	1	2	2	1	1	2	2	1	2	2	1	1	2	2	1
chr01	185370.5	185370.5	I	1	2	1	2	1	2	1	2	1	2	2	1	1	2	2	1	1	1	2	2	1	1	2	2	1	2	2	1	1	2	2	1
chr01	185375	185375	D	1	2	1	2	1	2	1	2	1	2	2	1	1	2	2	1	1	1	2	2	1	1	2	2	1	2	2	1	1	2	2	1
chr01	185376.5	185376.5	I	1	2	1	2	1	2	1	2	1	2	2	1	1	2	2	1	1	1	2	2	1	1	2	2	1	2	2	1	1	2	2	1
chr01	185378.5	185378.5	I	1	2	1	2	1	2	1	2	1	2	2	1	1	2	2	1	1	1	2	2	1	1	2	2	1	2	2	1	1	2	2	1
chr01	185380	185381	D	1	2	1	2	1	2	1	2	1	2	2	1	1	2	2	1	1	1	2	2	1	1	2	2	1	2	2	1	1	2	2	1
chr01	185383.5	185386	M	1	2	1	2	1	2	1	2	1	2	2	1	1	2	2	1	1	1	2	2	1	1	2	2	1	2	2	1	1	2	2	1
chr01	185389	185389	D	1	2	1	2	1	2	1	2	1	2	2	1	1	2	2	1	1	1	2	2	1	1	2	2	1	2	2	1	1	2	2	1
chr01	185391	185393	D	1	2	1	2	1	2	1	2	1	2	2	1	1	2	2	1	1	1	2	2	1	1	2	2	1	2	2	1	1	2	2	1
chr01	185399	185399	S	1	2	1	2	1	2	1	2	1	2	2	1	1	2	2	1	1	1	2	2	1	1	2	2	1	2	2	1	1	2	2	1
chr01	185403.5	185403.5	I	1	2	1	2	1	2	1	2	1	2	2	1	1	2	2	1	1	1	2	2	1	1	2	2	1	2	2	1	1	2	2	1
chr01	185406.5	185406.5	I	1	2	1	2	1	2	1	2	1	2	2	1	1	2	2	1	1	1	2	2	1	1	2	2	1	2	2	1	1	2	2	1
chr01	185407	185407	S	1	2	1	2	1	2	1	2	1	2	2	1	1	2	2	1	1	1	2	2	1	1	2	2	1	2	2	1	1	2	2	1
chr01	185412	185412	D	1	2	1	2	1	2	1	2	1	2	2	1	1	2	2	1	1	1	2	2	1	1	2	2	1	2	2	1	1	2	2	1
chr01	185414	185415	D	1	2	1	2	1	2	1	2	1	2	2	1	1	2	2	1	1	1	2	2	1	1	2	2	1	2	2	1	1	2	2	1
chr01	185419	185419	D	1	2	1	2	1	2	1	2	1	2	2	1	1	2	2	1	1	1	2	2	1	1	2	2	1	2	2	1	1	2	2	1
chr01	185420	185420	S	1	2	1	2	1	2	1	2	1	2	2	1	1	2	2	1	1	1	2	2	1	1	2	2	1	2	2	1	1	2	2	1
chr01	185422.5	185422.5	I	1	2	1	2	1	2	1	2	1	2	2	1	1	2	2	1	1	1	2	2	1	1	2	2	1	2	2	1	1	2	2	1
chr01	185430.5	185430.5	I	1	2	1	2	1	2	1	2	1	2	2	1	1	2	2	1	1	1	2	2	1	1	2	2	1	2	2	1	1	2	2	1
chr01	185432	185433	D	1	2	1	2	1	2	1	2	1	2	2	1	1	2	2	1	1	1	2	2	1	1	2	2	1	2	2	1	1	2	2	1
chr01	185436	185438	M	1	2	1	2	1	2	1	2	NA	2	2	1	1	2	2	NA	1	1	2	2	1	1	2	2	1	2	2	1	1	2	2	1
chr01	185440	185440	D	1	2	1	2	1	2	1	2	NA	2	2	1	1	2	2	NA	1	1	2	2	1	1	2	2	1	2	2	1	1	2	2	1
chr01	185444.5	185444.5	I	1	2	1	2	1	2	1	2	NA	2	2	1	1	2	2	1	1	1	2	2	1	1	2	2	1	2	2	1	1	2	2	1
chr01	185445.5	185445.5	I	1	2	1	2	1	2	1	2	1	2	2	1	1	2	2	1	1	1	2	2	1	1	2	2	1	2	2	1	1	2	2	1
chr01	185449	185449	D	1	2	1	2	1	2	1	2	1	2	2	1	1	2	2	1	1	1	2	2	1	1	2	2	1	2	2	1	1	2	2	1
chr01	185451	185451	D	1	2	1	2	1	2	1	NA	1	2	2	1	1	2	2	1	1	1	2	2	1	1	2	2	1	2	2	1	1	2	2	1
chr01	185458	185458	S	1	2	1	2	1	2	1	NA	1	2	2	1	1	2	2	1	1	1	2	2	1	1	2	2	1	2	2	1	1	2	2	1
chr01	185460.5	185460.5	I	1	2	1	2	1	2	1	NA	1	2	2	1	1	2	2	1	1	1	2	2	1	1	2	2	1	2	2	1	1	2	2	1
chr01	185461	185461	S	1	2	1	2	1	2	1	NA	1	2	2	1	1	2	2	1	1	1	2	2	1	1	2	2	1	2	2	1	1	2	2	1
chr01	185466	185467	D	1	2	1	2	1	2	1	NA	1	2	2	1	1	2	2	1	1	1	2	2	1	1	2	2	1	2	2	1	1	2	2	1
chr01	185468	185468	S	1	2	1	2	1	2	1	NA	1	2	2	1	1	2	2	1	1	1	2	2	1	1	2	2	1	2	2	1	1	2	2	1
chr01	185472.5	185472.5	I	1	2	1	2	1	2	1	NA	1	2	2	1	1	2	2	1	1	1	2	2	1	1	2	2	1	2	2	1	1	2	2	1
chr01	185473.5	185473.5	I	1	2	1	2	1	2	1	2	1	2	2	1	1	2	2	1	1	1	2	2	1	1	2	2	1	2	2	1	1	2	2	1
chr01	185474.5	185474.5	I	1	2	1	2	1	2	1	2	1	2	2	1	1	2	2	1	1	1	2	2	1	1	2	2	1	2	2	1	1	2	2	1
chr01	185476.5	185476.5	I	1	2	1	2	1	2	1	2	1	2	2	1	1	2	2	1	1	1	2	2	1	1	2	2	1	2	2	1	1	2	2	1
chr01	185478.5	185478.5	I	1	2	1	2	1	2	1	2	1	2	2	1	1	2	2	1	1	1	2	2	1	1	2	2	1	2	2	1	1	2	2	1
chr01	185480.5	185480.5	I	1	2	1	2	1	2	1	2	1	2	2	1	1	2	2	1	1	1	2	2	1	1	2	2	1	2	2	1	1	2	2	1
chr01	185482.5	185482.5	I	1	2	1	2	1	2	1	2	1	2	2	1	1	2	2	1	1	1	2	2	1	1	2	2	1	2	2	1	1	2	2	1
chr01	185486.5	185486.5	I	1	2	1	2	1	2	1	2	1	2	2	1	1	2	2	1	1	1	2	2	1	1	2	2	1	2	2	1	1	2	2	1
chr01	185487.5	185487.5	I	1	2	1	2	1	2	1	2	1	2	2	1	1	2	2	1	1	1	2	2	1	1	2	2	1	2	2	1	1	2	2	1
chr01	185492.5	185492.5	I	1	2	1	2	1	2	1	2	1	2	2	1	1	2	2	1	1	1	2	2	1	1	2	2	1	2	2	1	1	2	2	1
chr01	185499	185500	D	1	2	1	2	1	2	1	2	1	2	2	1	1	2	2	1	1	1	2	2	1	1	2	2	1	2	2	1	1	2	2	1
chr01	185501.5	185501.5	I	1	2	1	2	1	2	1	2	1	2	2	1	1	2	2	1	1	1	2	2	1	1	2	2	1	2	2	1	1	2	2	1
chr01	185503	185504	D	1	2	1	2	1	2	1	2	1	2	2	1	1	2	2	1	1	1	2	2	1	1	2	2	1	2	2	1	1	2	2	1
chr01	185507.5	185507.5	I	1	2	1	2	1	2	1	2	1	2	2	1	1	2	2	1	1	1	2	2	1	1	2	2	1	2	2	1	1	2	2	1
chr01	185510	185510	D	1	2	1	2	1	2	1	2	1	2	2	1	1	2	2	1	1	1	2	2	1	1	2	2	1	2	2	1	1	2	2	1
chr01	185513	185513	S	1	2	1	2	1	2	1	2	1	2	2	1	1	2	2	1	1	1	2	2	1	1	2	2	1	2	2	1	1	2	2	1
chr01	185515.5	185515.5	I	1	2	1	2	1	2	1	2	1	2	2	1	1	2	2	1	1	1	2	2	1	1	2	2	1	2	2	1	1	2	2	1
chr01	185519	185520	D	1	2	1	2	1	2	1	2	1	2	2	1	1	2	2	1	1	1	2	2	1	1	2	2	1	2	2	1	1	2	2	1
chr01	185523	185525	D	1	2	1	2	1	2	1	2	1	2	2	1	1	2	2	1	1	1	2	2	1	1	2	2	1	2	2	1	1	2	2	1
chr01	185529	185529	S	1	2	1	2	1	2	1	2	1	2	2	1	1	2	2	1	1	1	2	2	1	1	2	2	1	2	2	1	1	2	2	1
chr01	185531.5	185531.5	I	1	2	1	2	1	2	1	2	1	2	2	1	1	2	2	1	1	1	2	2	1	1	2	2	1	2	2	1	1	2	2	1
chr01	185536.5	185536.5	I	1	2	1	2	1	2	1	2	1	2	2	1	1	2	2	1	1	1	2	2	1	1	2	2	1	2	2	1	1	2	2	1
chr01	185537.5	185537.5	I	1	2	NA	2	1	2	1	2	1	2	2	1	1	2	2	1	1	NA	2	2	1	1	2	2	1	2	2	1	1	2	2	1
chr01	185540	185540	S	1	2	1	2	1	2	1	2	1	2	NA	1	1	2	2	1	1	1	2	2	1	1	2	2	1	2	2	1	1	2	2	1
chr01	185543.5	185543.5	I	1	2	1	2	1	2	1	2	1	2	2	1	1	2	2	1	1	1	2	2	1	1	2	2	1	2	2	1	1	2	2	1
chr01	185545.5	185545.5	I	1	2	1	2	1	2	1	2	1	2	NA	1	1	2	2	1	1	1	2	2	1	1	2	2	1	2	2	1	1	2	2	1
chr01	185546.5	185546.5	I	1	2	1	2	1	2	1	2	1	2	2	1	1	2	2	1	1	1	2	2	1	1	2	2	1	2	2	1	1	2	2	1
chr01	185549.5	185549.5	I	1	2	1	2	1	2	1	2	1	2	2	1	1	2	2	1	1	1	2	2	1	1	2	2	1	2	2	1	1	2	2	1
chr01	185551.5	185551.5	I	1	2	1	2	1	2	1	2	1	2	2	1	1	2	2	1	1	1	2	2	1	1	2	2	1	2	2	1	1	2	2	1
chr01	185553.5	185553.5	I	1	2	1	2	1	2	1	2	1	2	2	1	1	2	2	1	1	1	2	2	1	1	2	2	1	2	2	1	1	2	2	1
chr01	185556.5	185556.5	I	1	2	1	2	1	2	1	2	1	2	2	1	1	2	2	1	1	1	2	2	1	1	2	2	1	2	2	1	1	2	2	1
chr01	185557.5	185557.5	I	1	2	1	2	1	2	1	2	1	2	2	1	1	2	2	1	1	1	2	2	1	1	2	2	1	2	2	1	1	2	2	1
chr01	185558.5	185558.5	I	1	2	1	2	1	2	1	2	1	2	2	1	1	2	2	1	1	1	2	2	1	1	2	2	1	2	2	1	1	2	2	1
chr01	185560.5	185560.5	I	1	2	1	2	1	2	1	2	1	2	2	1	1	2	2	1	1	1	2	2	1	1	2	2	1	2	2	1	1	2	2	1
chr01	185564	185564	D	1	2	1	2	1	2	1	2	1	2	2	1	1	2	2	1	1	1	2	2	1	1	2	2	1	2	2	1	1	2	2	1
chr01	185566.5	185566.5	I	1	2	1	2	1	2	1	2	1	2	2	1	1	2	2	1	1	1	2	2	1	1	2	2	1	2	2	1	1	2	2	1
chr01	185568.5	185568.5	I	1	2	1	2	1	2	1	2	1	2	2	1	1	2	2	1	1	1	2	2	1	1	2	2	1	2	2	1	1	2	2	1
chr01	185570.5	185570.5	I	1	2	1	2	1	2	1	2	1	2	2	1	1	2	2	1	1	1	2	2	1	1	2	2	1	2	2	1	1	2	2	1
chr01	185574.5	185574.5	I	1	2	1	2	1	2	1	2	1	2	2	1	1	2	2	1	1	1	2	2	1	1	2	2	1	2	2	1	1	2	2	1
chr01	185575	185575	S	1	2	1	2	1	2	1	2	1	2	2	1	1	2	2	1	1	1	2	2	1	1	2	2	1	2	2	1	1	2	2	1
chr01	185578.5	185578.5	I	1	2	1	2	1	2	1	2	1	2	2	1	1	2	2	1	1	1	2	2	1	1	2	2	1	2	2	1	1	2	2	1
chr01	185579	185579	S	1	2	1	2	1	2	1	2	1	2	2	1	1	2	2	1	1	1	2	2	1	1	2	2	1	2	2	1	1	2	2	1
chr01	185582.5	185582.5	I	1	2	1	2	1	2	1	2	1	2	2	1	1	2	2	1	1	1	2	2	1	1	2	2	1	2	2	1	1	2	2	1
chr01	185585.5	185585.5	I	1	2	1	2	1	2	1	2	1	2	2	1	1	2	2	1	1	1	2	2	1	1	2	2	1	2	2	1	1	2	2	1
chr01	185586.5	185586.5	I	1	2	1	2	1	2	1	2	1	2	2	1	1	2	2	1	1	1	2	2	1	1	2	2	1	2	2	1	1	2	2	1
chr01	185587	185587	S	1	2	1	2	1	2	1	2	1	2	2	1	1	2	2	1	1	1	2	2	1	1	2	2	1	2	2	1	1	2	2	1
chr01	185591	185592	D	1	2	1	2	1	2	1	2	1	2	2	1	1	2	2	1	1	1	2	2	1	1	2	2	1	2	2	1	1	2	2	1
chr01	185594.5	185594.5	I	1	2	1	2	1	2	1	2	1	2	2	1	1	2	2	1	1	1	2	2	1	1	2	2	1	2	2	1	1	2	2	1
chr01	185596	185597	M	1	2	1	2	1	2	1	2	1	2	2	1	1	2	2	1	1	1	2	2	1	1	2	2	1	2	2	1	1	2	2	1
chr01	185600	185600	D	1	2	1	2	1	2	1	2	1	2	2	1	1	2	2	1	1	1	2	2	1	1	2	2	1	2	2	1	1	2	2	1
chr01	185604.5	185604.5	I	1	2	1	2	1	2	1	2	1	2	2	1	1	2	2	1	1	1	2	2	1	1	2	2	1	2	2	1	1	2	2	1
chr01	185608.5	185608.5	I	1	2	1	2	1	2	1	2	1	2	2	1	1	2	2	1	1	1	2	2	1	1	2	2	1	2	2	1	1	2	2	1
chr01	185610.5	185610.5	I	1	2	1	2	1	2	1	2	1	2	2	1	1	2	2	1	1	1	2	2	1	1	2	2	1	2	2	1	1	2	2	1
chr01	185613	185614	D	1	2	1	2	1	2	1	2	1	2	2	1	1	2	2	1	1	1	2	2	1	1	2	2	1	2	2	1	1	2	2	1
chr01	185615.5	185615.5	I	1	2	1	2	1	2	1	2	1	2	2	1	1	2	2	1	1	1	2	2	1	1	2	2	1	2	2	1	1	2	2	1
chr01	185619.5	185619.5	I	1	2	1	2	1	2	1	2	1	2	2	1	1	2	2	1	1	1	2	2	1	1	2	2	1	2	2	1	1	2	2	1
chr01	185620.5	185620.5	I	1	2	1	2	1	2	1	2	1	2	2	1	1	2	2	1	1	1	2	2	1	1	2	2	1	2	2	1	1	2	2	1
chr01	185623.5	185623.5	I	1	2	1	2	1	NA	1	2	1	2	2	1	1	2	2	1	1	1	2	2	1	1	2	2	1	2	2	1	1	2	2	1
chr01	185628.5	185630	M	1	2	1	2	1	2	1	2	1	2	2	1	1	2	2	1	1	1	2	2	1	1	2	2	1	2	2	1	1	2	2	1
chr01	185636	185637	D	1	2	1	2	1	2	1	2	1	2	2	1	1	2	2	1	1	1	2	2	1	1	2	2	1	2	2	1	1	2	2	1
chr01	185641.5	185641.5	I	1	2	1	2	1	2	1	2	1	2	2	1	1	2	2	1	1	1	2	2	1	1	2	2	1	2	2	1	1	2	2	1
chr01	185645	185645	D	1	2	1	2	1	2	1	2	1	2	2	1	1	2	2	1	1	1	2	2	1	1	2	2	1	2	2	1	1	2	2	1
chr01	185647.5	185647.5	I	1	2	1	2	1	2	1	2	1	2	2	1	1	2	2	1	1	1	2	2	1	1	2	2	1	2	2	1	1	2	2	1
chr01	185650	185650	D	1	2	1	2	1	2	1	2	1	2	2	1	1	2	2	1	1	1	2	2	1	1	2	2	1	2	2	1	1	2	2	1
chr01	185652.5	185652.5	I	1	2	1	2	1	2	1	2	1	2	2	1	1	2	2	1	1	1	2	2	1	1	2	2	1	2	2	1	1	2	2	1
chr01	185653.5	185653.5	I	1	2	1	2	1	2	1	2	1	2	2	1	1	2	2	1	1	1	2	2	1	1	2	2	1	2	2	1	1	2	2	1
chr01	185656.5	185656.5	I	1	2	1	2	1	2	1	2	1	2	2	1	1	2	2	1	1	1	2	2	1	1	2	2	1	2	2	1	1	2	2	1
chr01	185659.5	185659.5	I	1	2	1	2	1	2	1	2	1	2	2	1	1	2	2	1	1	1	2	2	1	1	2	2	1	2	2	1	1	2	2	1
chr01	185660.5	185660.5	I	1	2	1	2	1	2	1	2	1	2	2	1	1	2	2	1	1	1	2	2	1	1	2	2	1	2	2	1	1	2	2	1
chr01	185661.5	185661.5	I	1	2	1	2	1	2	1	2	1	2	2	1	1	2	2	1	1	1	2	2	1	1	2	2	1	2	2	1	1	2	2	1
chr01	185663.5	185663.5	I	1	2	1	2	1	2	1	2	1	2	2	1	1	2	2	1	1	1	2	2	1	1	2	2	1	2	2	1	1	2	2	1
chr01	185664.5	185664.5	I	1	2	1	2	1	2	1	2	1	2	2	1	1	2	2	1	1	1	2	2	1	1	2	2	1	2	2	1	1	2	2	1
[truncated: 53,957 more rows]
