# Supplementary material for: Genome-wide survey of post-meiotic segregation during yeast recombination
Source: Genome Biol. 2011 Apr 11;12(4):R36. doi: 10.1186/gb-2011-12-4-r36 (PMC3218862; doi:10.1186/gb-2011-12-4-r36)
Supplement: Additional file 3 — Inferred CO and NCO interval locations. The first_S288c and last_S288c columns correspond to the maximal method described in [16], in which the tract is defined by the two nearest unconverted markers. In the type column, × denotes a CO and C denotes an NCO as described in [16]. The pms column denotes whether a PMS event was observed in a given recombination interval. Other column headers give tetrad number and spore letter. [file gb-2011-12-4-r36-S3.TXT]

chr	first_S288c	last_S288c	tetrad	spores	type	pms
chr01	58167	59230	wt_1	"b,c"	X	FALSE
chr01	67716	68623	wt_1	"b,c"	X	TRUE
chr01	90982	91174	wt_1	c	C	TRUE
chr01	188602	188637.5	wt_1	c	C	FALSE
chr01	196242	199925	wt_1	"c,d"	X	FALSE
chr01	201130	203579	wt_5	d	C	FALSE
chr01	76267	78188	wt_7	"a,d"	X	FALSE
chr01	128757	131638	wt_7	"b,c"	X	FALSE
chr01	188602	188637.5	wt_7	b	C	FALSE
chr01	193254	195081	wt_7	"b,c"	X	FALSE
chr01	86085	88639	wt_8	"b,c"	X	FALSE
chr01	131845	132931	wt_8	"a,b"	X	FALSE
chr01	190183	192525	wt_8	"b,d"	X	TRUE
chr01	219711	Inf	wt_8	d	C	FALSE
chr02	192292	194229	wt_1	"a,b"	X	FALSE
chr02	195963	198829	wt_1	"c,d"	X	FALSE
chr02	404095	412636	wt_1	"b,c"	X	FALSE
chr02	721145	724608	wt_1	"b,d"	X	FALSE
chr02	742716	746166	wt_1	"a,c"	X	FALSE
chr02	67000	68831	wt_5	"a,c"	X	FALSE
chr02	140386	140967.5	wt_5	a	C	FALSE
chr02	290619	292716	wt_5	"b,d"	X	FALSE
chr02	379966	380872.5	wt_5	"a,d"	X	FALSE
chr02	405781	410809	wt_5	a	C	FALSE
chr02	459087	460196	wt_5	"a,b"	X	FALSE
chr02	619507	624489	wt_5	"a,c"	X	FALSE
chr02	706062	708904	wt_5	"a,d"	X	FALSE
chr02	792228	795750	wt_5	"c,d"	X	FALSE
chr02	69769	72015	wt_7	c	C	FALSE
chr02	144745	148175	wt_7	"c,d"	X	FALSE
chr02	162423	164831	wt_7	c	C	FALSE
chr02	192292	194229	wt_7	"a,c"	X	FALSE
chr02	289409	293099	wt_7	"b,c"	X	FALSE
chr02	354820	357197	wt_7	b	C	FALSE
chr02	392781	394371	wt_7	"c,d"	X	FALSE
chr02	489235	491033	wt_7	"c,d"	X	FALSE
chr02	499931	504494.5	wt_7	"c,d"	X	FALSE
chr02	554098	557219	wt_7	c	C	FALSE
chr02	#NAME?	10783	wt_8	d	C	FALSE
chr02	20844	22295	wt_8	"b,c"	X	FALSE
chr02	45863	46600	wt_8	"a,d"	X	FALSE
chr02	131786	132948	wt_8	"a,b"	X	FALSE
chr02	168805	172031	wt_8	a	C	FALSE
chr02	202583	204461	wt_8	c	C	FALSE
chr02	299803	303446	wt_8	"b,d"	X	FALSE
chr02	391451	393942	wt_8	"b,d"	X	FALSE
chr02	434036	437148	wt_8	d	C	TRUE
chr02	563312	566464	wt_8	"c,d"	X	FALSE
chr02	682444	685301	wt_8	"a,d"	X	FALSE
chr02	735227	739566	wt_8	c	C	FALSE
chr02	747172	747837	wt_8	"a,d"	X	FALSE
chr03	60463	62244	wt_1	"b,c"	X	FALSE
chr03	124999	128222	wt_1	"a,d"	X	FALSE
chr03	217262	222520	wt_1	"b,c"	X	FALSE
chr03	40315	43107	wt_5	"a,c"	X	FALSE
chr03	222520	230171	wt_5	"a,c"	X	FALSE
chr03	57857	62244	wt_7	d	C	FALSE
chr03	60663	61954	wt_7	b	C	FALSE
chr03	103955	105664.5	wt_7	a	C	FALSE
chr03	208950	214657	wt_7	"a,c"	X	FALSE
chr03	212111	221328	wt_7	d	C	FALSE
chr03	75546	82315	wt_8	a	C	FALSE
chr03	159890	167720	wt_8	"c,d"	X	TRUE
chr03	212111	215328	wt_8	c	C	FALSE
chr03	276758	283883	wt_8	"a,d"	X	FALSE
chr04	50587	53012	wt_1	"c,d"	X	TRUE
chr04	313108	317793	wt_1	"c,d"	X	FALSE
chr04	396607	399141	wt_1	"c,d"	X	TRUE
chr04	521773	527383	wt_1	d	C	FALSE
chr04	546616	553431	wt_1	"a,b"	X	FALSE
chr04	680420	680611	wt_1	d	C	FALSE
chr04	795534	802126	wt_1	"b,d"	X	FALSE
chr04	920624	924615	wt_1	"b,c"	X	FALSE
chr04	1071146	1075944	wt_1	"a,b"	X	FALSE
chr04	1239346	1240126	wt_1	"a,c"	X	FALSE
chr04	1419508	1421214	wt_1	d	C	FALSE
chr04	1434746	1435429	wt_1	"a,d"	X	FALSE
chr04	123746	126982	wt_5	c	C	FALSE
chr04	212683	213951	wt_5	"a,d"	X	FALSE
chr04	425033	426941	wt_5	"b,d"	X	TRUE
chr04	519645.5	524805	wt_5	"c,d"	X	FALSE
chr04	597098.5	601299	wt_5	"b,c"	X	FALSE
chr04	625247	628599	wt_5	"a,d"	X	FALSE
chr04	909443	911921	wt_5	"c,d"	X	FALSE
chr04	912571	916138	wt_5	b	C	FALSE
chr04	1051502	1052761	wt_5	"b,d"	X	FALSE
chr04	1089457	1111980	wt_5	"a,d"	X	FALSE
chr04	1382299	1386843	wt_5	c	C	FALSE
chr04	18516	22594	wt_7	c	C	FALSE
chr04	19252	23066	wt_7	a	C	FALSE
chr04	121625	123114	wt_7	"c,d"	X	FALSE
chr04	263044	266248	wt_7	b	C	FALSE
chr04	264290	265606	wt_7	d	C	FALSE
chr04	353682	354286	wt_7	"a,d"	X	FALSE
chr04	477836	485590	wt_7	a	C	FALSE
chr04	608918	609902	wt_7	"a,c"	X	FALSE
chr04	642752	643599	wt_7	a	C	FALSE
chr04	699277	700437	wt_7	"a,c"	X	FALSE
chr04	744435	747671	wt_7	a	C	TRUE
chr04	744435	749255	wt_7	"b,c"	X	TRUE
chr04	914943	920624	wt_7	"c,d"	X	FALSE
chr04	1060006	1065082	wt_7	"a,c"	X	FALSE
chr04	1111980	1143045	wt_7	"a,c"	X	FALSE
chr04	1217799	1219710	wt_7	"c,d"	X	FALSE
chr04	1418083	1419223	wt_7	"a,b"	X	FALSE
chr04	1433922	1435429	wt_7	a	C	TRUE
chr04	1495672	1498907	wt_7	"b,d"	X	FALSE
chr04	39282	45364	wt_8	"b,d"	X	FALSE
chr04	104602.5	105899	wt_8	"b,c"	X	FALSE
chr04	155901	156138	wt_8	c	C	TRUE
chr04	159144	161007	wt_8	"b,c"	X	FALSE
chr04	304677	307571	wt_8	c	C	FALSE
chr04	313108	317793	wt_8	"a,c"	X	FALSE
chr04	509960	512390	wt_8	"b,d"	X	FALSE
chr04	591019	595026	wt_8	a	C	FALSE
chr04	691981	696280	wt_8	"b,c"	X	FALSE
chr04	703902	706029	wt_8	"b,c"	X	FALSE
chr04	925707	926733	wt_8	"b,d"	X	FALSE
chr04	1000376	1002115	wt_8	"b,d"	X	FALSE
chr04	1082847	1089457	wt_8	"a,d"	X	FALSE
chr04	1239346	1245804	wt_8	a	C	FALSE
chr04	1269966	1270558	wt_8	"c,d"	X	FALSE
chr04	1292507	1296027	wt_8	c	C	FALSE
chr04	1400944	1402553	wt_8	"a,c"	X	FALSE
chr04	1418654	1421122	wt_8	c	C	FALSE
chr04	1446128	1450493	wt_8	"a,c"	X	FALSE
chr04	1506844	1507771	wt_8	"a,c"	X	FALSE
chr05	60162	64237	wt_1	"b,c"	X	TRUE
chr05	189100	191531	wt_1	"a,d"	X	FALSE
chr05	335628	337668	wt_1	"b,d"	X	FALSE
chr05	410943	415306	wt_1	"a,b"	X	FALSE
chr05	524883	526633.5	wt_1	"a,b"	X	FALSE
chr05	26685	28949	wt_5	b	C	FALSE
chr05	182403	184653	wt_5	a	C	FALSE
chr05	263748	266990	wt_5	"b,d"	X	FALSE
chr05	499871	500501	wt_5	"a,c"	X	FALSE
chr05	542044	547312	wt_5	"b,d"	X	TRUE
chr05	26322	27604	wt_7	"a,b"	X	FALSE
chr05	38716	44518	wt_7	"a,d"	X	FALSE
chr05	156303	162473	wt_7	"b,d"	X	FALSE
chr05	208039	208303	wt_7	"a,b"	X	FALSE
chr05	348776	350737	wt_7	"b,c"	X	FALSE
chr05	488209	488639	wt_7	"a,c"	X	FALSE
chr05	516432	519086	wt_7	"c,d"	X	TRUE
chr05	544731	547312	wt_7	a	C	FALSE
chr05	70335	70852	wt_8	"b,d"	X	FALSE
chr05	159091	159785	wt_8	"c,d"	X	FALSE
chr05	350096	350572	wt_8	"c,d"	X	FALSE
chr05	465072	467548	wt_8	"a,b"	X	FALSE
chr05	558363	561092	wt_8	a	C	FALSE
chr06	76440	80995	wt_1	"b,d"	X	FALSE
chr06	116180	123794	wt_1	"a,b"	X	FALSE
chr06	226917	230854	wt_1	"a,d"	X	FALSE
chr06	196304	197390	wt_5	a	C	FALSE
chr06	221516	225887	wt_5	"a,b"	X	FALSE
chr06	74792	74991	wt_7	d	C	TRUE
chr06	93278	98546	wt_7	"a,c"	X	FALSE
chr06	167396	170786	wt_7	"a,d"	X	FALSE
chr06	48096	50410	wt_8	"b,d"	X	FALSE
chr06	94154	95306	wt_8	"c,d"	X	FALSE
chr06	106985	107424.5	wt_8	"a,b"	X	FALSE
chr06	196902	198489	wt_8	b	C	FALSE
chr06	219067	225887	wt_8	"a,b"	X	FALSE
chr07	114336	116911	wt_1	a	C	FALSE
chr07	193944	194774	wt_1	"a,b"	X	FALSE
chr07	223555	231717	wt_1	d	C	FALSE
chr07	288479	290155	wt_1	b	C	FALSE
chr07	290165	294114	wt_1	d	C	FALSE
chr07	380673	385522	wt_1	"a,b"	X	FALSE
chr07	604124	605658	wt_1	"c,d"	X	FALSE
chr07	908167	914522	wt_1	"a,b"	X	FALSE
chr07	1047673	1050871	wt_1	"c,d"	X	FALSE
chr07	162949	164780	wt_5	c	C	TRUE
chr07	223866	225394	wt_5	"b,d"	X	FALSE
chr07	525394	526688	wt_5	"a,c"	X	FALSE
chr07	582804	589051	wt_5	"b,d"	X	FALSE
chr07	697833	699076	wt_5	"c,d"	X	FALSE
chr07	808825	811973	wt_5	"a,b"	X	FALSE
chr07	847635	850928	wt_5	d	C	FALSE
chr07	858677	859049	wt_5	"c,d"	X	FALSE
chr07	51531	55419	wt_7	"b,d"	X	FALSE
chr07	159711	164031	wt_7	"c,d"	X	FALSE
chr07	159711	164587	wt_7	"a,b"	X	TRUE
chr07	415596	415926	wt_7	"c,d"	X	FALSE
chr07	431872	435220	wt_7	"a,d"	X	FALSE
chr07	604124	608833	wt_7	"a,d"	X	FALSE
chr07	800255	801756	wt_7	"b,c"	X	FALSE
chr07	908167	914522	wt_7	"a,d"	X	FALSE
chr07	47968	48609	wt_8	"a,c"	X	FALSE
chr07	248317	252725	wt_8	"a,d"	X	FALSE
chr07	257203	258963	wt_8	"c,d"	X	FALSE
chr07	344355	347580	wt_8	"a,c"	X	FALSE
chr07	433561	435220	wt_8	"a,c"	X	FALSE
chr07	527163	529351	wt_8	"b,d"	X	FALSE
chr07	660403.5	663905	wt_8	"a,c"	X	FALSE
chr07	672699	676844	wt_8	b	C	FALSE
chr07	759638	767349	wt_8	d	C	FALSE
chr07	891083	895455	wt_8	c	C	FALSE
chr07	948718	953319	wt_8	"b,d"	X	FALSE
chr07	1047673	1051099	wt_8	"a,d"	X	TRUE
chr07	1052113	1053267	wt_8	c	C	FALSE
chr08	65563	67583.5	wt_1	"a,d"	X	FALSE
chr08	121730.5	137096	wt_1	"a,d"	X	FALSE
chr08	174158	178612	wt_1	d	C	FALSE
chr08	231832	238116.5	wt_1	"a,d"	X	FALSE
chr08	288887	297075	wt_1	a	C	TRUE
chr08	511334	513937	wt_1	"a,b"	X	FALSE
chr08	47339	49084	wt_5	c	C	FALSE
chr08	68022	70947	wt_5	"b,d"	X	FALSE
chr08	96650	96938	wt_5	"b,d"	X	FALSE
chr08	254332	256929	wt_5	"a,b"	X	FALSE
chr08	487814	492468	wt_5	"a,b"	X	FALSE
chr08	49815	53017.5	wt_7	"a,d"	X	TRUE
chr08	50349	53768	wt_7	"b,c"	X	FALSE
chr08	121730.5	137096	wt_7	"b,d"	X	FALSE
chr08	142856	144681	wt_7	"a,c"	X	FALSE
chr08	229325	238116.5	wt_7	c	C	FALSE
chr08	239035	253021	wt_7	"a,d"	X	FALSE
chr08	318517	320930	wt_7	d	C	FALSE
chr08	388055	393270	wt_7	b	C	FALSE
chr08	53017.5	54944	wt_8	"c,d"	X	FALSE
chr08	143207	144903	wt_8	d	C	FALSE
chr08	231832	238116.5	wt_8	"c,d"	X	FALSE
chr08	330632	333280	wt_8	a	C	FALSE
chr08	421510	424151	wt_8	"a,d"	X	FALSE
chr08	468183	469661	wt_8	"b,c"	X	FALSE
chr09	54480	57063	wt_1	"c,d"	X	FALSE
chr09	130873	133665	wt_1	a	C	FALSE
chr09	272260	273420	wt_1	"a,b"	X	FALSE
chr09	300652.5	302869	wt_1	"c,d"	X	FALSE
chr09	390272	397834	wt_1	"a,d"	X	FALSE
chr09	40512	41810	wt_5	"a,b"	X	FALSE
chr09	99686	103474	wt_5	b	C	FALSE
chr09	219848	222308	wt_5	a	C	FALSE
chr09	276079	276931	wt_5	"c,d"	X	TRUE
chr09	330359	334761	wt_5	"a,b"	X	FALSE
chr09	338161	339320.5	wt_5	b	C	FALSE
chr09	372092	376861	wt_5	a	C	FALSE
chr09	36687	37634	wt_7	"a,c"	X	FALSE
chr09	76900	79550	wt_7	b	C	FALSE
chr09	175172	186612	wt_7	"b,d"	X	FALSE
chr09	268689	269975	wt_7	"c,d"	X	FALSE
chr09	332539	334916	wt_7	"b,c"	X	FALSE
chr09	335341	339320.5	wt_7	a	C	TRUE
chr09	336040	340153	wt_7	d	C	FALSE
chr09	369501	371954	wt_7	b	C	FALSE
chr09	423629.5	427688	wt_7	"a,d"	X	FALSE
chr09	53238	55251	wt_8	"a,d"	X	FALSE
chr09	213950	217613	wt_8	c	C	FALSE
chr09	256949	259532	wt_8	"b,c"	X	FALSE
chr09	274515	278877	wt_8	"b,d"	X	FALSE
chr09	387322	389292	wt_8	"a,b"	X	FALSE
chr10	179241	183606	wt_1	"a,b"	X	FALSE
chr10	315232	316983.5	wt_1	a	C	FALSE
chr10	318924	319958	wt_1	c	C	TRUE
chr10	344742	349379	wt_1	"b,c"	X	FALSE
chr10	363082	381639	wt_1	"b,c"	X	FALSE
chr10	525738	527531	wt_1	"a,b"	X	FALSE
chr10	674564	678202	wt_1	"c,d"	X	FALSE
chr10	263503	264189	wt_5	d	C	FALSE
chr10	322285	323356	wt_5	"a,c"	X	FALSE
chr10	394708	394925	wt_5	"b,d"	X	FALSE
chr10	453413	464245	wt_5	"c,d"	X	FALSE
chr10	593067	595633	wt_5	"a,d"	X	FALSE
chr10	595987	599333	wt_5	d	C	FALSE
chr10	634890	638724	wt_5	"b,d"	X	FALSE
chr10	716641	718411	wt_5	"a,c"	X	FALSE
chr10	723291	727017	wt_5	"a,d"	X	FALSE
chr10	153374	158165	wt_7	b	C	FALSE
chr10	159943.5	163367	wt_7	c	C	FALSE
chr10	335783	339008	wt_7	d	C	FALSE
chr10	535423	538037	wt_7	"a,c"	X	FALSE
chr10	636928	640230	wt_7	"b,d"	X	FALSE
chr10	716641	719590	wt_7	"a,c"	X	FALSE
chr10	62064	64515	wt_8	"b,d"	X	FALSE
chr10	255747	257440	wt_8	"b,d"	X	FALSE
chr10	315021.5	316983.5	wt_8	"b,c"	X	TRUE
chr10	322774.5	323698	wt_8	"a,b"	X	FALSE
chr10	386281	390312	wt_8	b	C	FALSE
chr10	453413	456103	wt_8	"a,c"	X	FALSE
chr10	525738	527531	wt_8	"a,c"	X	FALSE
chr10	571569	572443	wt_8	c	C	FALSE
chr11	35854	37957	wt_1	"a,c"	X	FALSE
chr11	164025	167259	wt_1	a	C	FALSE
chr11	203838	206749	wt_1	"b,d"	X	FALSE
chr11	296136	298036	wt_1	"a,d"	X	FALSE
chr11	369332	372985	wt_1	d	C	FALSE
chr11	459289	460859	wt_1	"a,b"	X	FALSE
chr11	490589	496469	wt_1	a	C	FALSE
chr11	47532	49169	wt_5	c	C	FALSE
chr11	64056	65568	wt_5	d	C	FALSE
chr11	67873	70683	wt_5	d	C	FALSE
chr11	162078	166507	wt_5	d	C	FALSE
chr11	165759	167783	wt_5	"b,c"	X	FALSE
chr11	230709	248394	wt_5	"a,b"	X	FALSE
chr11	364027	364211	wt_5	b	C	FALSE
chr11	523534	526070	wt_5	"a,c"	X	FALSE
chr11	523534	527055	wt_5	d	C	FALSE
chr11	526070	528531	wt_5	b	C	FALSE
chr11	614876	615662	wt_5	"a,c"	X	FALSE
chr11	47024	49111	wt_7	"a,c"	X	FALSE
chr11	165368	167259	wt_7	"b,d"	X	FALSE
chr11	401744	404339	wt_7	d	C	TRUE
chr11	449138	452963	wt_7	"b,c"	X	FALSE
chr11	629506	632292	wt_7	"a,b"	X	FALSE
chr11	47838	49111	wt_8	"b,c"	X	FALSE
chr11	216022	217101	wt_8	"a,d"	X	FALSE
chr11	330342	331032	wt_8	"b,d"	X	FALSE
chr11	449138	452963	wt_8	"c,d"	X	FALSE
chr11	520659	526070	wt_8	"a,d"	X	FALSE
chr11	564849.5	567240	wt_8	b	C	FALSE
chr12	21053	21384	wt_1	a	C	TRUE
chr12	81025	90628	wt_1	"b,d"	X	TRUE
chr12	98695	99416	wt_1	"b,c"	X	TRUE
chr12	252877	254322	wt_1	"c,d"	X	FALSE
chr12	339831	345410	wt_1	"c,d"	X	FALSE
chr12	568451	569541	wt_1	"c,d"	X	FALSE
chr12	608726	609901	wt_1	"c,d"	X	FALSE
chr12	689218	689721	wt_1	d	C	FALSE
chr12	892436	895604	wt_1	"c,d"	X	FALSE
chr12	971841	984000	wt_1	"a,b"	X	FALSE
chr12	1032101	1036109	wt_1	"a,b"	X	FALSE
chr12	21693	23505	wt_5	d	C	FALSE
chr12	111245	113021	wt_5	"a,b"	X	FALSE
chr12	221669	223522	wt_5	"a,c"	X	FALSE
chr12	367057	382561	wt_5	a	C	FALSE
chr12	448168	450247	wt_5	"b,c"	X	FALSE
chr12	450247	490737	wt_5	"a,b"	X	FALSE
chr12	602340	603163	wt_5	c	C	FALSE
chr12	701667	703661	wt_5	d	C	FALSE
chr12	860958	863021	wt_5	c	C	FALSE
chr12	1031852	1032804	wt_5	"c,d"	X	FALSE
chr12	1042671	1044652	wt_5	d	C	FALSE
chr12	86917	88052	wt_7	d	C	FALSE
chr12	176347	183089	wt_7	"b,d"	X	FALSE
chr12	255135	261945	wt_7	"a,b"	X	FALSE
chr12	341689	345410	wt_7	"a,d"	X	FALSE
chr12	444807	445924	wt_7	"a,d"	X	FALSE
chr12	498923	500141	wt_7	"a,b"	X	FALSE
chr12	539907	542259	wt_7	c	C	FALSE
chr12	575742	577537	wt_7	"a,c"	X	FALSE
chr12	728084	731014	wt_7	a	C	FALSE
chr12	825693	827342	wt_7	b	C	FALSE
chr12	855153	857428	wt_7	"b,c"	X	FALSE
chr12	963466	963961	wt_7	b	C	FALSE
chr12	1009716	1010682	wt_7	"b,c"	X	FALSE
chr12	85594	86594	wt_8	"b,c"	X	FALSE
chr12	145779	148548	wt_8	"c,d"	X	FALSE
chr12	299175	302127	wt_8	"a,b"	X	FALSE
chr12	341508	342534	wt_8	a	C	FALSE
chr12	341508	342534	wt_8	c	C	FALSE
chr12	603367	603909	wt_8	"c,d"	X	FALSE
chr12	726451	729244	wt_8	"b,d"	X	FALSE
chr12	876119	878842	wt_8	b	C	FALSE
chr12	892181	893372	wt_8	"b,c"	X	FALSE
chr12	1005001	1007571	wt_8	"c,d"	X	FALSE
chr13	27948	30303	wt_1	"b,d"	X	TRUE
chr13	78923	80887	wt_1	"a,d"	X	FALSE
chr13	82357	86042	wt_1	"a,c"	X	FALSE
chr13	325159	326202	wt_1	b	C	FALSE
chr13	387572	390048	wt_1	"b,c"	X	FALSE
chr13	481533	485711	wt_1	"b,c"	X	FALSE
chr13	556758	558626	wt_1	d	C	FALSE
chr13	658376	662810	wt_1	d	C	FALSE
chr13	772572	773436	wt_1	c	C	FALSE
chr13	795258	796279	wt_1	"a,b"	X	FALSE
chr13	857755	861459	wt_1	"c,d"	X	FALSE
chr13	9830	11306	wt_5	"a,b"	X	FALSE
chr13	192436	201713	wt_5	"a,c"	X	FALSE
chr13	244359	245570	wt_5	"a,c"	X	FALSE
chr13	350819	353428	wt_5	"a,c"	X	FALSE
chr13	556208	558626	wt_5	b	C	FALSE
chr13	668407	671401	wt_5	"b,c"	X	FALSE
chr13	774964.5	777455	wt_5	"c,d"	X	FALSE
chr13	858032	859856	wt_5	a	C	FALSE
chr13	22889	24475	wt_7	b	C	FALSE
chr13	144771	147350	wt_7	b	C	FALSE
chr13	165218	168709	wt_7	b	C	FALSE
chr13	306043	311867	wt_7	"b,c"	X	TRUE
chr13	645039	645858	wt_7	c	C	FALSE
chr13	770361	774964.5	wt_7	"b,c"	X	FALSE
chr13	821493	823377	wt_7	b	C	FALSE
chr13	863525	868388	wt_7	"a,c"	X	TRUE
chr13	864534	869057	wt_7	"b,d"	X	FALSE
chr13	46758	49768	wt_8	"b,d"	X	TRUE
chr13	163519	166364	wt_8	"a,c"	X	FALSE
chr13	252532	254677	wt_8	"a,c"	X	TRUE
chr13	301273	305188	wt_8	"a,c"	X	FALSE
chr13	498744	501968	wt_8	c	C	FALSE
chr13	507711	509283.5	wt_8	c	C	FALSE
chr13	674191	674814	wt_8	"b,d"	X	FALSE
chr14	121853	123896	wt_1	"a,d"	X	FALSE
chr14	233586	234188	wt_1	"a,d"	X	FALSE
chr14	301292	304124	wt_1	a	C	FALSE
chr14	439451	442229	wt_1	d	C	TRUE
chr14	709677	713306	wt_1	"a,b"	X	FALSE
chr14	754223	757055	wt_1	"b,d"	X	TRUE
chr14	50093	53632	wt_5	d	C	FALSE
chr14	299517	304124	wt_5	"a,c"	X	FALSE
chr14	352939	357526	wt_5	c	C	FALSE
chr14	545274	551870	wt_5	c	C	FALSE
chr14	632486.5	634321	wt_5	"b,d"	X	FALSE
chr14	737420	745342	wt_5	"a,c"	X	FALSE
chr14	41679	42359	wt_7	c	C	FALSE
chr14	50926	52984	wt_7	"c,d"	X	FALSE
chr14	230128	231427	wt_7	d	C	FALSE
chr14	460627	463312	wt_7	"a,c"	X	FALSE
chr14	603710	610324	wt_7	a	C	FALSE
chr14	672283	676472	wt_7	"a,d"	X	FALSE
chr14	250161	252204	wt_8	"a,c"	X	FALSE
chr14	365716	367845	wt_8	"a,c"	X	FALSE
chr14	397804	398409	wt_8	c	C	FALSE
chr14	505651.5	508744	wt_8	b	C	FALSE
chr14	603710	605305	wt_8	b	C	TRUE
chr14	682651	686683	wt_8	"a,b"	X	FALSE
chr15	189700	194515	wt_1	"a,c"	X	FALSE
chr15	265233	269922	wt_1	"a,c"	X	FALSE
chr15	312905	318137	wt_1	"a,b"	X	FALSE
chr15	495906	496369	wt_1	"a,b"	X	FALSE
chr15	736186	737554	wt_1	"a,b"	X	FALSE
chr15	984989	987544	wt_1	b	C	FALSE
chr15	984989	992005	wt_1	"a,d"	X	FALSE
chr15	42968	43785	wt_5	"a,d"	X	FALSE
chr15	133697	137682	wt_5	"a,d"	X	FALSE
chr15	230851	231230	wt_5	"a,b"	X	FALSE
chr15	271366	272023	wt_5	a	C	TRUE
chr15	367673	373140	wt_5	"a,c"	X	FALSE
chr15	559547	588757	wt_5	c	C	TRUE
chr15	588289	588757	wt_5	a	C	FALSE
chr15	665373	675071	wt_5	d	C	FALSE
chr15	824519	828049	wt_5	"a,d"	X	FALSE
chr15	836507.5	840148	wt_5	d	C	FALSE
chr15	930796	932324	wt_5	"a,b"	X	FALSE
chr15	980194	983795	wt_5	"b,d"	X	FALSE
chr15	1035606	1041404	wt_5	"a,d"	X	FALSE
chr15	73040	76985	wt_7	"a,b"	X	FALSE
chr15	184793	189231	wt_7	d	C	FALSE
chr15	211399	218142	wt_7	"b,c"	X	FALSE
chr15	270664.5	276472	wt_7	d	C	FALSE
chr15	365792	369862	wt_7	"b,c"	X	FALSE
chr15	437493	439787	wt_7	a	C	FALSE
chr15	620994	621235	wt_7	"b,c"	X	FALSE
chr15	645935	656265	wt_7	"b,d"	X	FALSE
chr15	942756	945618	wt_7	"a,c"	X	FALSE
chr15	984989	987919	wt_7	"b,c"	X	FALSE
chr15	1021018	1025737	wt_7	"b,c"	X	TRUE
chr15	134110	136622	wt_8	"a,d"	X	FALSE
chr15	184793	189231	wt_8	"a,b"	X	TRUE
chr15	302114	303992	wt_8	b	C	FALSE
chr15	303068	307590	wt_8	d	C	FALSE
chr15	476416	480092	wt_8	"c,d"	X	FALSE
chr15	484730	487277	wt_8	c	C	FALSE
chr15	665152	669721	wt_8	"a,b"	X	FALSE
chr15	815267	818505	wt_8	"c,d"	X	FALSE
chr15	892860	897593	wt_8	d	C	FALSE
chr15	984989	992005	wt_8	"b,c"	X	FALSE
chr16	40254	41200	wt_1	"a,b"	X	FALSE
chr16	52066	52375	wt_1	c	C	TRUE
chr16	73071	75307	wt_1	"a,d"	X	FALSE
chr16	147208	152471	wt_1	"a,d"	X	FALSE
chr16	162437	165212	wt_1	"b,c"	X	FALSE
chr16	254973	257920	wt_1	"a,d"	X	TRUE
chr16	353945	360724	wt_1	"b,c"	X	FALSE
chr16	362019	363063	wt_1	d	C	TRUE
chr16	478765	481830	wt_1	"a,d"	X	FALSE
chr16	526764	528590	wt_1	a	C	FALSE
chr16	642906	647620	wt_1	"b,c"	X	FALSE
chr16	698563	702089	wt_1	b	C	FALSE
chr16	766338	777703	wt_1	"a,c"	X	FALSE
chr16	921735	921980	wt_1	"a,c"	X	FALSE
chr16	83645	87311	wt_5	d	C	FALSE
chr16	225892	231143	wt_5	"a,d"	X	FALSE
chr16	258097	262227	wt_5	"b,c"	X	FALSE
chr16	413891	416244	wt_5	"b,c"	X	FALSE
chr16	422799	426325	wt_5	d	C	FALSE
chr16	478765	482966	wt_5	b	C	FALSE
chr16	527735	529660	wt_5	"a,c"	X	FALSE
chr16	780392	790656	wt_5	"b,d"	X	FALSE
chr16	860748	863251	wt_5	"a,d"	X	FALSE
chr16	119106	124589	wt_7	a	C	FALSE
chr16	162437	166773	wt_7	"a,d"	X	FALSE
chr16	226666	228660	wt_7	"a,c"	X	FALSE
chr16	460758	466324	wt_7	"a,b"	X	TRUE
chr16	463654	466324	wt_7	d	C	FALSE
chr16	503312	506056	wt_7	"a,d"	X	FALSE
chr16	533885	535608	wt_7	a	C	FALSE
chr16	607350	618582	wt_7	"b,d"	X	FALSE
chr16	707794	713112	wt_7	"c,d"	X	FALSE
chr16	766338	777703	wt_7	"a,d"	X	FALSE
chr16	856901	863251	wt_7	"b,d"	X	FALSE
chr16	75307	75921	wt_8	"b,d"	X	FALSE
chr16	168265	170717	wt_8	"c,d"	X	FALSE
chr16	321863	322051.5	wt_8	b	C	FALSE
chr16	408886	415340	wt_8	"c,d"	X	FALSE
chr16	466527	468174	wt_8	"a,b"	X	TRUE
chr16	527228	529660	wt_8	"c,d"	X	FALSE
chr16	678611	680963	wt_8	d	C	FALSE
chr16	743971	744401	wt_8	"a,b"	X	FALSE
chr16	803586	814107	wt_8	"a,b"	X	FALSE
